# Supplementary material for: Sperm Originated Chromatin Imprints and LincRNAs in Organismal Development and Cancer
Source: iScience. 2020 May 15;23(6):101165. doi: 10.1016/j.isci.2020.101165 (PMC7262563; doi:10.1016/j.isci.2020.101165)
Supplement: Table S1. Studies from Which the Samples Are Taken for the Analysis, Related to Figures 1–9 and S1–S9 [file mmc2.xlsx]

## Sheet: Development_samples
Table S1. Studies from which the samples are taken for the analysis, Related to Figures 1-9 and Figures S1-S9.
Sample	library strategy	Source	Number of samples	Study (Pubmed Ids/Consortium)
Human Dataset
Spermatogenesis	RNA-seq	PRJNA310976	34	PMID: 28935708
Sperm	RNA-seq	SRP041494/GSE57096	2	PMID: 24835570
Oocyte, Zygote and Early embryonic stages (Preimplantation)	RNA-seq	PRJNA153427/GSE36552	91	PMID: 23934149
hESC	RNA-seq	PRJNA153427/GSE36552, ENCSR000COU, ENCSR000COW, ENCSR000COV, PRJNA305280/GSE75748	45	PMID: 23934149; PMID: 27534536; ENCODE
Germ layers (Ectoderm, Endoderm and Mesoderm)	RNA-seq	ENCSR244ISQ, PRJNA305280/GSE75748	9	PMID: 27534536; ENCODE
Matured tissues	RNA-seq	Human BodyMap 2.0 16x2 (healthy) GSE30611/PRJNA144517, GTEx project (healthy) 22 tissues	8591	Consortium
Tumor/Cancer data	RNA-seq	The Cancer Genome Atlas (TCGA) downloaded with TCGAbiolinks	8844	Consortium
Sperm	ChIP-seq (Input included)	GSE15690/PRJNA123011	6	PMID: 19525931
Ectoderm	ChIP-seq (Input included)	PRJNA132687/GSE24447	2	PMID: 21160473
Endoderm	ChIP-seq (Input included)	PRJNA229743/GSE52657	2	PMID: 24412311
Mesoderm (Cardiogenic & Hemogeneic)	ChIP-seq (Input included)	PRJNA380639/GSE97080	12	PMID: 30290179
hESC	ChIP-seq (Input included)	PRJNA132687/GSE24447	2	PMID: 21160473
Matured tissues (healthy): Brain (H3K4me3 & H3K27me3)	ChIP-seq (Input included)	phs000791.v1.p1 (dbGAP controlled dataset)	2	Roadmap Epigenomics Project
Matured tissues (healthy): Breast (H3K4me3 & H3K27me3)	ChIP-seq (Input included)	GSE58881	6	PMID: 25960784
Matured tissues (healthy): Thyroid (H3K4me3 & H3K27me3)	ChIP-seq (Input included)	ENCSR761WVQ, ENCSR475NOQ, ENCSR748LUA	6	ENCODE
Matured tissues (healthy): Heart (H3K4me3 & H3K27me3)	ChIP-seq (Input included)	ENCSR901SIL, ENCSR526EXI, ENCSR988JLN, ENCSR122LOZ, ENCSR007WYC	6	ENCODE
Mouse Dataset
Sperm	RNA-seq	PRJNA348417/GSE88732	4	PMID: 28291811
Oocyte, Zygote and Early embryonic stages (Preimplantation)	RNA-seq	PRJNA231896/GSE53386	28	PMID: 26201400
Sperm (H3K4me3 & H3K27me3)	ChIP-seq (Input included)	PRJNA315210/GSE79227	5	PMID: 28178516
Oocyte (H3K4me3 & H3K27me3)	ChIP-seq (Input included)	PRJNA298575/GSE73952	8	PMID: 27626379
			17705

## Sheet: TCGA_samples_summary
Table S1. Studies from which the samples are taken for the analysis, Related to Figures 1-9 and Figures S1-S9.
Type	TP (Tumors)	NT (Normal)
TCGA-READ	8	1
TCGA-SARC	121	1
TCGA-PCPG	156	3
TCGA-GBM	156	5
TCGA-KICH	65	24
TCGA-KIRP	288	32
TCGA-COAD	471	41
TCGA-LUSC	502	49
TCGA-LIHC	371	50
TCGA-PRAD	498	52
TCGA-LUAD	533	59
TCGA-KIRC	538	72
TCGA-BRCA	1102	113
TCGA-ACC	79	0
TCGA-DLBC	40	0
TCGA-LGG	511	0
TCGA-MESO	86	0
TCGA-OV	374	0
TCGA-TGCT	150	0
TCGA-THYM	29	0
TCGA-UVM	80	0
TCGA-BLCA	433	0
TCGA-CESC	307	0
TCGA-ESCA	172	0
TCGA-PAAD	181	0
TCGA-STAD	407	0
TCGA-UCEC	586	0
TCGA-UCS	56	0
TCGA-HNSC	544	0

## Sheet: GTEx_samples_summary
Table S1. Studies from which the samples are taken for the analysis, Related to Figures 1-9 and Figures S1-S9.
SAMPID	SMTS	SMAFRZE
GTEX-111CU-0126-SM-5GZWZ	Adrenal Gland	RNASEQ
GTEX-111YS-0126-SM-5987T	Adrenal Gland	RNASEQ
GTEX-1122O-0326-SM-5H124	Adrenal Gland	RNASEQ
GTEX-117YX-0126-SM-5EGH5	Adrenal Gland	RNASEQ
GTEX-11DXX-0126-SM-5EGH7	Adrenal Gland	RNASEQ
GTEX-11DXY-1626-SM-5H12L	Adrenal Gland	RNASEQ
GTEX-11DXZ-0226-SM-5EGGZ	Adrenal Gland	RNASEQ
GTEX-11EM3-0326-SM-5A5KJ	Adrenal Gland	RNASEQ
GTEX-11EMC-0526-SM-5EGJN	Adrenal Gland	RNASEQ
GTEX-11EQ9-0126-SM-5986I	Adrenal Gland	RNASEQ
GTEX-11GSP-0326-SM-5A5KW	Adrenal Gland	RNASEQ
GTEX-11I78-1826-SM-5A5M4	Adrenal Gland	RNASEQ
GTEX-11NSD-0226-SM-5A5LR	Adrenal Gland	RNASEQ
GTEX-11P7K-0126-SM-5986E	Adrenal Gland	RNASEQ
GTEX-11TT1-0126-SM-5LUAA	Adrenal Gland	RNASEQ
GTEX-11XUK-0126-SM-5CVLK	Adrenal Gland	RNASEQ
GTEX-1211K-0126-SM-59HJE	Adrenal Gland	RNASEQ
GTEX-12696-0626-SM-5EGGD	Adrenal Gland	RNASEQ
GTEX-12BJ1-0526-SM-5FQUD	Adrenal Gland	RNASEQ
GTEX-12WSD-2126-SM-5LZWK	Adrenal Gland	RNASEQ
GTEX-12WSG-0726-SM-5EGIG	Adrenal Gland	RNASEQ
GTEX-12WSJ-0126-SM-5GCOM	Adrenal Gland	RNASEQ
GTEX-12WSK-0326-SM-5GCOJ	Adrenal Gland	RNASEQ
GTEX-12WSL-0326-SM-5CVMK	Adrenal Gland	RNASEQ
GTEX-12WSN-0926-SM-5GCN1	Adrenal Gland	RNASEQ
GTEX-12ZZZ-0926-SM-5N9EQ	Adrenal Gland	RNASEQ
GTEX-13111-0326-SM-5DUXF	Adrenal Gland	RNASEQ
GTEX-131XF-0126-SM-5DUVF	Adrenal Gland	RNASEQ
GTEX-131XG-1326-SM-5DUX4	Adrenal Gland	RNASEQ
GTEX-131YS-2026-SM-5P9J8	Adrenal Gland	RNASEQ
GTEX-132AR-1726-SM-5EGHQ	Adrenal Gland	RNASEQ
GTEX-132NY-2226-SM-5J2LZ	Adrenal Gland	RNASEQ
GTEX-132QS-0126-SM-5IFH9	Adrenal Gland	RNASEQ
GTEX-1339X-0826-SM-5J2O6	Adrenal Gland	RNASEQ
GTEX-1399R-0326-SM-5KM1X	Adrenal Gland	RNASEQ
GTEX-1399S-0426-SM-5IFG5	Adrenal Gland	RNASEQ
GTEX-1399U-0226-SM-5P9J2	Adrenal Gland	RNASEQ
GTEX-139YR-0126-SM-5IJEY	Adrenal Gland	RNASEQ
GTEX-13CF3-0126-SM-5IFFM	Adrenal Gland	RNASEQ
GTEX-13D11-0426-SM-5LZYA	Adrenal Gland	RNASEQ
GTEX-13FH7-0226-SM-5IFGG	Adrenal Gland	RNASEQ
GTEX-13FTW-0126-SM-5IJED	Adrenal Gland	RNASEQ
GTEX-13N11-0826-SM-5IJFP	Adrenal Gland	RNASEQ
GTEX-13O21-0126-SM-5IJE8	Adrenal Gland	RNASEQ
GTEX-13O3O-1626-SM-5KM1O	Adrenal Gland	RNASEQ
GTEX-13O61-0126-SM-5KM4P	Adrenal Gland	RNASEQ
GTEX-13OVI-1226-SM-5J2ME	Adrenal Gland	RNASEQ
GTEX-13OW6-1726-SM-5IJGI	Adrenal Gland	RNASEQ
GTEX-13OW7-2726-SM-5L3HN	Adrenal Gland	RNASEQ
GTEX-13PL7-1026-SM-5MR5C	Adrenal Gland	RNASEQ
GTEX-13PVR-0226-SM-5RQJI	Adrenal Gland	RNASEQ
GTEX-13QBU-0526-SM-5IJFE	Adrenal Gland	RNASEQ
GTEX-13W3W-1326-SM-5LU4T	Adrenal Gland	RNASEQ
GTEX-144GL-1826-SM-79OMB	Adrenal Gland	RNASEQ
GTEX-145LT-0126-SM-5S2QJ	Adrenal Gland	RNASEQ
GTEX-145MN-0226-SM-5QGPY	Adrenal Gland	RNASEQ
GTEX-146FR-1526-SM-5SIB8	Adrenal Gland	RNASEQ
GTEX-14753-1726-SM-5NQ9X	Adrenal Gland	RNASEQ
GTEX-147F4-2526-SM-5NQBB	Adrenal Gland	RNASEQ
GTEX-14A5I-2126-SM-5NQA8	Adrenal Gland	RNASEQ
GTEX-14BMU-0126-SM-5S2Q9	Adrenal Gland	RNASEQ
GTEX-14C38-1726-SM-5RQJC	Adrenal Gland	RNASEQ
GTEX-14C39-2026-SM-664OG	Adrenal Gland	RNASEQ
GTEX-14DAQ-1826-SM-5S2VV	Adrenal Gland	RNASEQ
GTEX-14DAR-1726-SM-664MZ	Adrenal Gland	RNASEQ
GTEX-14E1K-0626-SM-5S2PG	Adrenal Gland	RNASEQ
GTEX-14E6E-0126-SM-73KXH	Adrenal Gland	RNASEQ
GTEX-14H4A-0226-SM-5SI6Q	Adrenal Gland	RNASEQ
GTEX-14JG6-0126-SM-68726	Adrenal Gland	RNASEQ
GTEX-14PJ4-0426-SM-6871F	Adrenal Gland	RNASEQ
GTEX-14PJ6-0126-SM-686Z5	Adrenal Gland	RNASEQ
GTEX-14PK6-0126-SM-664O1	Adrenal Gland	RNASEQ
GTEX-14PKV-0726-SM-686ZF	Adrenal Gland	RNASEQ
GTEX-14PN3-1426-SM-686Z8	Adrenal Gland	RNASEQ
GTEX-14XAO-0326-SM-6ETZN	Adrenal Gland	RNASEQ
GTEX-15CHR-0626-SM-7938V	Adrenal Gland	RNASEQ
GTEX-15DYW-2126-SM-6M47B	Adrenal Gland	RNASEQ
GTEX-15ER7-1126-SM-6M47F	Adrenal Gland	RNASEQ
GTEX-15EU6-0326-SM-6M48I	Adrenal Gland	RNASEQ
GTEX-15SHU-1926-SM-7KUMO	Adrenal Gland	RNASEQ
GTEX-16AAH-0226-SM-793A8	Adrenal Gland	RNASEQ
GTEX-16MT8-1626-SM-7EWDW	Adrenal Gland	RNASEQ
GTEX-16NGA-0126-SM-72D6U	Adrenal Gland	RNASEQ
GTEX-17HGU-0126-SM-7DHLV	Adrenal Gland	RNASEQ
GTEX-17HHE-0226-SM-79399	Adrenal Gland	RNASEQ
GTEX-17HHY-2226-SM-7KFS4	Adrenal Gland	RNASEQ
GTEX-17KNJ-0326-SM-7KFS5	Adrenal Gland	RNASEQ
GTEX-18A6Q-1826-SM-72D6I	Adrenal Gland	RNASEQ
GTEX-18A7A-1826-SM-7KFTU	Adrenal Gland	RNASEQ
GTEX-18D9B-1926-SM-7KFSV	Adrenal Gland	RNASEQ
GTEX-1A3MV-0226-SM-731FS	Adrenal Gland	RNASEQ
GTEX-1A3MW-2126-SM-731DO	Adrenal Gland	RNASEQ
GTEX-1AMFI-0626-SM-731DR	Adrenal Gland	RNASEQ
GTEX-1AX8Z-2426-SM-72D7D	Adrenal Gland	RNASEQ
GTEX-1AX9J-0626-SM-72D7L	Adrenal Gland	RNASEQ
GTEX-1B8KE-0926-SM-7189I	Adrenal Gland	RNASEQ
GTEX-1B8KZ-0126-SM-7DHM5	Adrenal Gland	RNASEQ
GTEX-1B8L1-1326-SM-7MKG6	Adrenal Gland	RNASEQ
GTEX-1BAJH-2626-SM-7EPG6	Adrenal Gland	RNASEQ
GTEX-1C475-0126-SM-731DC	Adrenal Gland	RNASEQ
GTEX-1CAMR-0126-SM-79391	Adrenal Gland	RNASEQ
GTEX-1CAMS-0226-SM-79397	Adrenal Gland	RNASEQ
GTEX-1EKGG-2126-SM-7MKFT	Adrenal Gland	RNASEQ
GTEX-1F5PL-2326-SM-7MKFC	Adrenal Gland	RNASEQ
GTEX-NFK9-1726-SM-3TW8P	Adrenal Gland	RNASEQ
GTEX-O5YT-1326-SM-3MJGR	Adrenal Gland	RNASEQ
GTEX-O5YV-1126-SM-3LK73	Adrenal Gland	RNASEQ
GTEX-OHPK-1326-SM-3MJGN	Adrenal Gland	RNASEQ
GTEX-OHPL-1326-SM-3MJGG	Adrenal Gland	RNASEQ
GTEX-OIZH-1326-SM-3NB1H	Adrenal Gland	RNASEQ
GTEX-OOBK-3125-SM-3LK5R	Adrenal Gland	RNASEQ
GTEX-OXRK-0126-SM-3NB1E	Adrenal Gland	RNASEQ
GTEX-P4QS-1326-SM-3NMCD	Adrenal Gland	RNASEQ
GTEX-P4QT-1326-SM-3NMD3	Adrenal Gland	RNASEQ
GTEX-PLZ5-0326-SM-3P614	Adrenal Gland	RNASEQ
GTEX-PLZ6-0226-SM-3P61I	Adrenal Gland	RNASEQ
GTEX-PW2O-0226-SM-48TC7	Adrenal Gland	RNASEQ
GTEX-PWCY-0226-SM-48TD8	Adrenal Gland	RNASEQ
GTEX-PX3G-1326-SM-48U18	Adrenal Gland	RNASEQ
GTEX-Q2AH-0126-SM-48U2B	Adrenal Gland	RNASEQ
GTEX-Q2AI-0226-SM-48U1D	Adrenal Gland	RNASEQ
GTEX-Q734-0126-SM-48U1E	Adrenal Gland	RNASEQ
GTEX-QCQG-0126-SM-48U27	Adrenal Gland	RNASEQ
GTEX-QDVJ-1126-SM-48U1U	Adrenal Gland	RNASEQ
GTEX-QDVN-0426-SM-48TZ6	Adrenal Gland	RNASEQ
GTEX-QEG5-1826-SM-4R1JP	Adrenal Gland	RNASEQ
GTEX-QLQ7-0126-SM-4R1JW	Adrenal Gland	RNASEQ
GTEX-QLQW-0226-SM-447BJ	Adrenal Gland	RNASEQ
GTEX-QMRM-0126-SM-4R1K9	Adrenal Gland	RNASEQ
GTEX-R53T-0226-SM-48FEH	Adrenal Gland	RNASEQ
GTEX-R55C-0226-SM-48FEO	Adrenal Gland	RNASEQ
GTEX-R55G-0126-SM-48FDS	Adrenal Gland	RNASEQ
GTEX-REY6-1726-SM-48FDL	Adrenal Gland	RNASEQ
GTEX-RM2N-0126-SM-48FDD	Adrenal Gland	RNASEQ
GTEX-RUSQ-0226-SM-47JWT	Adrenal Gland	RNASEQ
GTEX-S32W-0126-SM-4AD61	Adrenal Gland	RNASEQ
GTEX-S33H-1326-SM-4AD6A	Adrenal Gland	RNASEQ
GTEX-S341-0126-SM-4AD64	Adrenal Gland	RNASEQ
GTEX-S3XE-0126-SM-4AD4R	Adrenal Gland	RNASEQ
GTEX-S4Q7-0226-SM-4AD5O	Adrenal Gland	RNASEQ
GTEX-S4Z8-0126-SM-4GICC	Adrenal Gland	RNASEQ
GTEX-T6MO-0126-SM-4DM6X	Adrenal Gland	RNASEQ
GTEX-TKQ2-0226-SM-4DM6V	Adrenal Gland	RNASEQ
GTEX-TMMY-0126-SM-4DXTP	Adrenal Gland	RNASEQ
GTEX-U3ZM-0226-SM-4DXTA	Adrenal Gland	RNASEQ
GTEX-U3ZN-0826-SM-4DXSZ	Adrenal Gland	RNASEQ
GTEX-U4B1-0126-SM-4DXSN	Adrenal Gland	RNASEQ
GTEX-UJMC-0226-SM-4IHLH	Adrenal Gland	RNASEQ
GTEX-V1D1-0226-SM-4JBHG	Adrenal Gland	RNASEQ
GTEX-V955-0126-SM-4JBH5	Adrenal Gland	RNASEQ
GTEX-VJYA-0526-SM-4KL1R	Adrenal Gland	RNASEQ
GTEX-VUSG-1526-SM-4KKZH	Adrenal Gland	RNASEQ
GTEX-W5WG-1126-SM-4LMK4	Adrenal Gland	RNASEQ
GTEX-WFG8-0126-SM-4LVMH	Adrenal Gland	RNASEQ
GTEX-WHPG-1526-SM-4M1ZK	Adrenal Gland	RNASEQ
GTEX-WQUQ-0126-SM-4OOSS	Adrenal Gland	RNASEQ
GTEX-WY7C-0326-SM-4OND5	Adrenal Gland	RNASEQ
GTEX-WYVS-0226-SM-4ONDK	Adrenal Gland	RNASEQ
GTEX-X4LF-0126-SM-4QAS7	Adrenal Gland	RNASEQ
GTEX-XMK1-0226-SM-4B65D	Adrenal Gland	RNASEQ
GTEX-XQ3S-1726-SM-4BOOD	Adrenal Gland	RNASEQ
GTEX-XUZC-0226-SM-4BOO7	Adrenal Gland	RNASEQ
GTEX-XV7Q-0226-SM-4BRVL	Adrenal Gland	RNASEQ
GTEX-XYKS-0926-SM-4BRVG	Adrenal Gland	RNASEQ
GTEX-Y114-0526-SM-4TT8V	Adrenal Gland	RNASEQ
GTEX-Y3IK-0226-SM-51MRJ	Adrenal Gland	RNASEQ
GTEX-Y5LM-0126-SM-4VBRL	Adrenal Gland	RNASEQ
GTEX-Y5V5-1326-SM-4V6G9	Adrenal Gland	RNASEQ
GTEX-Y5V6-1926-SM-5IFIL	Adrenal Gland	RNASEQ
GTEX-Y9LG-0126-SM-5Q59W	Adrenal Gland	RNASEQ
GTEX-YB5E-0226-SM-5IFHI	Adrenal Gland	RNASEQ
GTEX-YF7O-0126-SM-5IFIR	Adrenal Gland	RNASEQ
GTEX-YFCO-0126-SM-4W1YT	Adrenal Gland	RNASEQ
GTEX-ZA64-0226-SM-5HL9C	Adrenal Gland	RNASEQ
GTEX-ZDTT-0126-SM-4WKHA	Adrenal Gland	RNASEQ
GTEX-ZF2S-0126-SM-4WKFO	Adrenal Gland	RNASEQ
GTEX-ZLFU-0826-SM-4WWBP	Adrenal Gland	RNASEQ
GTEX-ZLV1-0226-SM-4WWC1	Adrenal Gland	RNASEQ
GTEX-ZLWG-0126-SM-4WWC5	Adrenal Gland	RNASEQ
GTEX-ZP4G-0126-SM-4YCE3	Adrenal Gland	RNASEQ
GTEX-ZT9W-0126-SM-4YCFD	Adrenal Gland	RNASEQ
GTEX-ZT9X-0126-SM-4YCFC	Adrenal Gland	RNASEQ
GTEX-ZTSS-0326-SM-5987M	Adrenal Gland	RNASEQ
GTEX-ZUA1-1926-SM-5E45E	Adrenal Gland	RNASEQ
GTEX-ZVP2-0126-SM-5NQ7D	Adrenal Gland	RNASEQ
GTEX-ZVT2-0826-SM-5GIEO	Adrenal Gland	RNASEQ
GTEX-ZY6K-0126-SM-5SIAM	Adrenal Gland	RNASEQ
GTEX-ZYFG-0926-SM-5BC5U	Adrenal Gland	RNASEQ
GTEX-ZYVF-1626-SM-5N9EH	Adrenal Gland	RNASEQ
GTEX-ZZPU-1226-SM-5N9CK	Adrenal Gland	RNASEQ
GTEX-S32W-1126-SM-4AD5V	Bladder	RNASEQ
GTEX-S3XE-1226-SM-4AD4L	Bladder	RNASEQ
GTEX-S4Q7-0926-SM-4AD5D	Bladder	RNASEQ
GTEX-S4UY-0926-SM-4AD6O	Bladder	RNASEQ
GTEX-SE5C-1026-SM-4BRUG	Bladder	RNASEQ
GTEX-SNMC-0826-SM-4DM66	Bladder	RNASEQ
GTEX-SNOS-0526-SM-4DM54	Bladder	RNASEQ
GTEX-TMMY-1526-SM-4DXST	Bladder	RNASEQ
GTEX-U3ZM-0826-SM-4DXU6	Bladder	RNASEQ
GTEX-U3ZN-1226-SM-4DXUD	Bladder	RNASEQ
GTEX-U4B1-1226-SM-4DXT7	Bladder	RNASEQ
GTEX-111YS-0006-SM-5NQBE	Blood	RNASEQ
GTEX-1122O-0003-SM-5Q5DL	Blood	RNASEQ
GTEX-1122O-0005-SM-5O99J	Blood	RNASEQ
GTEX-1128S-0005-SM-5P9HI	Blood	RNASEQ
GTEX-113IC-0006-SM-5NQ9C	Blood	RNASEQ
GTEX-113JC-0006-SM-5O997	Blood	RNASEQ
GTEX-117XS-0005-SM-5PNU6	Blood	RNASEQ
GTEX-117YW-0005-SM-5NQ8Z	Blood	RNASEQ
GTEX-1192W-0005-SM-5NQBQ	Blood	RNASEQ
GTEX-1192X-0005-SM-5NQC3	Blood	RNASEQ
GTEX-11DXW-0006-SM-5NQ7Y	Blood	RNASEQ
GTEX-11DXX-0005-SM-5NQ8B	Blood	RNASEQ
GTEX-11DXY-0006-SM-5NQ8N	Blood	RNASEQ
GTEX-11DXZ-0006-SM-5LZZH	Blood	RNASEQ
GTEX-11DYG-0006-SM-5NQB2	Blood	RNASEQ
GTEX-11EI6-0005-SM-5N9GN	Blood	RNASEQ
GTEX-11EM3-0001-SM-5Q5BD	Blood	RNASEQ
GTEX-11EM3-0005-SM-5N9DK	Blood	RNASEQ
GTEX-11EMC-0002-SM-5Q5DO	Blood	RNASEQ
GTEX-11EMC-0006-SM-5O9DN	Blood	RNASEQ
GTEX-11EQ8-0006-SM-5P9HJ	Blood	RNASEQ
GTEX-11EQ9-0002-SM-5QGQ1	Blood	RNASEQ
GTEX-11EQ9-0006-SM-5LUB6	Blood	RNASEQ
GTEX-11GS4-0006-SM-5SI9M	Blood	RNASEQ
GTEX-11GSO-0005-SM-5O9CA	Blood	RNASEQ
GTEX-11GSP-0006-SM-5N9EL	Blood	RNASEQ
GTEX-11I78-0001-SM-5Q5BE	Blood	RNASEQ
GTEX-11I78-0005-SM-5N9GB	Blood	RNASEQ
GTEX-11LCK-0005-SM-5O98U	Blood	RNASEQ
GTEX-11NSD-0005-SM-5LZZ5	Blood	RNASEQ
GTEX-11NUK-0005-SM-5MR5F	Blood	RNASEQ
GTEX-11NV4-0005-SM-5N9EX	Blood	RNASEQ
GTEX-11O72-0006-SM-5O9DB	Blood	RNASEQ
GTEX-11OC5-0004-SM-5S2O6	Blood	RNASEQ
GTEX-11OC5-0006-SM-5N9FA	Blood	RNASEQ
GTEX-11OF3-0006-SM-5O9CM	Blood	RNASEQ
GTEX-11ONC-0005-SM-5O9CY	Blood	RNASEQ
GTEX-11P7K-0003-SM-5S2OU	Blood	RNASEQ
GTEX-11P7K-0006-SM-5N9FM	Blood	RNASEQ
GTEX-11P81-0006-SM-5NQ7A	Blood	RNASEQ
GTEX-11P82-0006-SM-5N9FY	Blood	RNASEQ
GTEX-11PRG-0005-SM-5NQ6X	Blood	RNASEQ
GTEX-11TT1-0004-SM-5S2NT	Blood	RNASEQ
GTEX-11TT1-0005-SM-5NQ8Y	Blood	RNASEQ
GTEX-11TTK-0005-SM-5O9BX	Blood	RNASEQ
GTEX-11TUW-0006-SM-5LZW2	Blood	RNASEQ
GTEX-11UD2-0005-SM-5NQ9B	Blood	RNASEQ
GTEX-11VI4-0001-SM-5S2OI	Blood	RNASEQ
GTEX-11VI4-0006-SM-5N9D8	Blood	RNASEQ
GTEX-11WQC-0006-SM-5LZVP	Blood	RNASEQ
GTEX-11WQK-0005-SM-5O9AV	Blood	RNASEQ
GTEX-11XUK-0005-SM-5LU9F	Blood	RNASEQ
GTEX-11ZTS-0005-SM-5NQ8A	Blood	RNASEQ
GTEX-11ZTT-0002-SM-5S2PA	Blood	RNASEQ
GTEX-11ZTT-0006-SM-5N9FX	Blood	RNASEQ
GTEX-11ZU8-0005-SM-5PNU5	Blood	RNASEQ
GTEX-11ZUS-0006-SM-5O9AJ	Blood	RNASEQ
GTEX-11ZVC-0006-SM-5N9GA	Blood	RNASEQ
GTEX-1211K-0001-SM-5S2P9	Blood	RNASEQ
GTEX-1211K-0006-SM-5MR53	Blood	RNASEQ
GTEX-12126-0006-SM-5O9B8	Blood	RNASEQ
GTEX-1212Z-0002-SM-5SI6W	Blood	RNASEQ
GTEX-1212Z-0006-SM-5NQ8M	Blood	RNASEQ
GTEX-12584-0005-SM-5N9GM	Blood	RNASEQ
GTEX-12696-0002-SM-5SI6U	Blood	RNASEQ
GTEX-12696-0005-SM-5LZYS	Blood	RNASEQ
GTEX-1269C-0003-SM-5S2PB	Blood	RNASEQ
GTEX-1269C-0005-SM-5N9CJ	Blood	RNASEQ
GTEX-12BJ1-0003-SM-5SI6V	Blood	RNASEQ
GTEX-12BJ1-0006-SM-5SIB5	Blood	RNASEQ
GTEX-12C56-0002-SM-5S2PC	Blood	RNASEQ
GTEX-12C56-0006-SM-5N9E9	Blood	RNASEQ
GTEX-12KS4-0005-SM-5SI94	Blood	RNASEQ
GTEX-12WSA-0005-SM-5O9BM	Blood	RNASEQ
GTEX-12WSC-0005-SM-5MR3H	Blood	RNASEQ
GTEX-12WSD-0005-SM-5N9FZ	Blood	RNASEQ
GTEX-12WSE-0005-SM-5NQAE	Blood	RNASEQ
GTEX-12WSF-0005-SM-5NQAQ	Blood	RNASEQ
GTEX-12WSG-0005-SM-5NQA2	Blood	RNASEQ
GTEX-12WSH-0005-SM-5NQ9P	Blood	RNASEQ
GTEX-12WSI-0005-SM-5O99K	Blood	RNASEQ
GTEX-12WSJ-0002-SM-5TDBV	Blood	RNASEQ
GTEX-12WSJ-0005-SM-5LU8S	Blood	RNASEQ
GTEX-12WSK-0006-SM-5NQA1	Blood	RNASEQ
GTEX-12WSL-0002-SM-664MF	Blood	RNASEQ
GTEX-12WSL-0005-SM-5NQAD	Blood	RNASEQ
GTEX-12WSM-0005-SM-5NQB3	Blood	RNASEQ
GTEX-12WSN-0001-SM-664MG	Blood	RNASEQ
GTEX-12WSN-0006-SM-5NQAP	Blood	RNASEQ
GTEX-12ZZW-0005-SM-5O9BY	Blood	RNASEQ
GTEX-12ZZX-0005-SM-5O9A9	Blood	RNASEQ
GTEX-13111-0002-SM-5TDBU	Blood	RNASEQ
GTEX-13111-0005-SM-5NQ7Z	Blood	RNASEQ
GTEX-13113-0006-SM-5NQ7X	Blood	RNASEQ
GTEX-1313W-0006-SM-5O9B1	Blood	RNASEQ
GTEX-1314G-0005-SM-5NQ9O	Blood	RNASEQ
GTEX-131XE-0006-SM-5P9F9	Blood	RNASEQ
GTEX-131XF-0006-SM-5P9HK	Blood	RNASEQ
GTEX-131XG-0006-SM-5O9CE	Blood	RNASEQ
GTEX-131XH-0006-SM-5O98V	Blood	RNASEQ
GTEX-131XW-0006-SM-5O9AO	Blood	RNASEQ
GTEX-131YS-0005-SM-5NQAS	Blood	RNASEQ
GTEX-132AR-0006-SM-5NQ7N	Blood	RNASEQ
GTEX-132NY-0005-SM-5O9AC	Blood	RNASEQ
GTEX-132Q8-0006-SM-5NQA4	Blood	RNASEQ
GTEX-132QS-0001-SM-62LDA	Blood	RNASEQ
GTEX-132QS-0005-SM-5LZXK	Blood	RNASEQ
GTEX-1339X-0005-SM-5O9CQ	Blood	RNASEQ
GTEX-1399R-0002-SM-62LD9	Blood	RNASEQ
GTEX-1399R-0006-SM-5N9FR	Blood	RNASEQ
GTEX-1399S-0006-SM-5NQ7U	Blood	RNASEQ
GTEX-1399U-0005-SM-5NQ8K	Blood	RNASEQ
GTEX-139D8-0006-SM-5LZX8	Blood	RNASEQ
GTEX-139T6-0006-SM-5LU92	Blood	RNASEQ
GTEX-139T8-0006-SM-5NQ6V	Blood	RNASEQ
GTEX-139TS-0005-SM-5NQC1	Blood	RNASEQ
GTEX-139TT-0006-SM-5O9CG	Blood	RNASEQ
GTEX-139TU-0006-SM-5LZVN	Blood	RNASEQ
GTEX-139UW-0005-SM-5NQ8U	Blood	RNASEQ
GTEX-13CF2-0006-SM-5O99L	Blood	RNASEQ
GTEX-13CF3-0006-SM-5N9ED	Blood	RNASEQ
GTEX-13CIG-0006-SM-5P9HF	Blood	RNASEQ
GTEX-13CZU-0005-SM-5LU8K	Blood	RNASEQ
GTEX-13CZV-0006-SM-5P9IN	Blood	RNASEQ
GTEX-13FTW-0005-SM-5LZVZ	Blood	RNASEQ
GTEX-13FTX-0005-SM-5N9F6	Blood	RNASEQ
GTEX-13FTY-0005-SM-5NQ78	Blood	RNASEQ
GTEX-13FTZ-0005-SM-5NQ9N	Blood	RNASEQ
GTEX-13FXS-0006-SM-5O99X	Blood	RNASEQ
GTEX-13G51-0005-SM-5N9EP	Blood	RNASEQ
GTEX-13JUV-0006-SM-5NQ97	Blood	RNASEQ
GTEX-13O61-0005-SM-5O9AU	Blood	RNASEQ
GTEX-13OVG-0005-SM-5P9HA	Blood	RNASEQ
GTEX-13OVH-0005-SM-5P9HB	Blood	RNASEQ
GTEX-13OVI-0001-SM-5O9BL	Blood	RNASEQ
GTEX-13OVJ-0006-SM-5O98T	Blood	RNASEQ
GTEX-13OVK-0006-SM-5O9B7	Blood	RNASEQ
GTEX-13OVL-0006-SM-5O996	Blood	RNASEQ
GTEX-13OW6-0005-SM-5NQ9Z	Blood	RNASEQ
GTEX-13OW8-0005-SM-5NQAC	Blood	RNASEQ
GTEX-13PL7-0005-SM-5N9ET	Blood	RNASEQ
GTEX-13PLJ-0005-SM-5NQ99	Blood	RNASEQ
GTEX-13S7M-0005-SM-5NQ76	Blood	RNASEQ
GTEX-13S86-0005-SM-5NQ7I	Blood	RNASEQ
GTEX-13U4I-0006-SM-5N9CI	Blood	RNASEQ
GTEX-13VXT-0005-SM-5N9F3	Blood	RNASEQ
GTEX-13VXU-0006-SM-5N9FF	Blood	RNASEQ
GTEX-13W3W-0005-SM-5SI9Y	Blood	RNASEQ
GTEX-1477Z-0005-SM-5PNWD	Blood	RNASEQ
GTEX-147F3-0005-SM-5N9FI	Blood	RNASEQ
GTEX-147F4-0006-SM-5O99T	Blood	RNASEQ
GTEX-147GR-0005-SM-5NQAO	Blood	RNASEQ
GTEX-147JS-0006-SM-5NQ7K	Blood	RNASEQ
GTEX-148VI-0006-SM-5O9A6	Blood	RNASEQ
GTEX-148VJ-0006-SM-5NQB1	Blood	RNASEQ
GTEX-1497J-0005-SM-5NQBD	Blood	RNASEQ
GTEX-14A5H-0006-SM-5O9AI	Blood	RNASEQ
GTEX-14A5I-0005-SM-5N9FU	Blood	RNASEQ
GTEX-14A6H-0006-SM-5NQ7W	Blood	RNASEQ
GTEX-14ABY-0005-SM-5O99U	Blood	RNASEQ
GTEX-14AS3-0006-SM-5NQC2	Blood	RNASEQ
GTEX-14B4R-0006-SM-5O9A7	Blood	RNASEQ
GTEX-14BIL-0006-SM-5N9F2	Blood	RNASEQ
GTEX-14BIM-0006-SM-5O9AA	Blood	RNASEQ
GTEX-14BIN-0005-SM-5N9FE	Blood	RNASEQ
GTEX-14BMU-0006-SM-5MR3T	Blood	RNASEQ
GTEX-14BMV-0005-SM-5NQ6Y	Blood	RNASEQ
GTEX-14C38-0006-SM-5NQBF	Blood	RNASEQ
GTEX-14C39-0005-SM-5NQBR	Blood	RNASEQ
GTEX-14C5O-0005-SM-5P9ER	Blood	RNASEQ
GTEX-14DAQ-0005-SM-5NQ7B	Blood	RNASEQ
GTEX-14DAR-0006-SM-5N9GC	Blood	RNASEQ
GTEX-14E1K-0006-SM-5N9DY	Blood	RNASEQ
GTEX-14E6C-0005-SM-5O98N	Blood	RNASEQ
GTEX-14E6D-0005-SM-5N9D7	Blood	RNASEQ
GTEX-14E6E-0006-SM-5MR5N	Blood	RNASEQ
GTEX-14E7W-0006-SM-5N9GG	Blood	RNASEQ
GTEX-14H4A-0006-SM-5N9E3	Blood	RNASEQ
GTEX-14ICK-0006-SM-5NQB5	Blood	RNASEQ
GTEX-14ICL-0006-SM-5SIAB	Blood	RNASEQ
GTEX-15RIE-0006-SM-7MKF8	Blood	RNASEQ
GTEX-16NPX-0005-SM-7MKGG	Blood	RNASEQ
GTEX-16XZZ-0006-SM-7MKF5	Blood	RNASEQ
GTEX-17GQL-0005-SM-7MKF4	Blood	RNASEQ
GTEX-17HG3-0006-SM-7MKFE	Blood	RNASEQ
GTEX-17HII-0005-SM-7MKF6	Blood	RNASEQ
GTEX-1A3MW-0006-SM-7MKGU	Blood	RNASEQ
GTEX-1B8SG-0006-SM-7MKFA	Blood	RNASEQ
GTEX-1C2JI-0006-SM-7MKFD	Blood	RNASEQ
GTEX-1C4CL-0005-SM-7MKF3	Blood	RNASEQ
GTEX-1C6VR-0005-SM-7MKF7	Blood	RNASEQ
GTEX-N7MS-0007-SM-2D7W1	Blood	RNASEQ
GTEX-N7MT-0007-SM-3GACQ	Blood	RNASEQ
GTEX-NFK9-0006-SM-3GACS	Blood	RNASEQ
GTEX-NL3G-0007-SM-4SOIF	Blood	RNASEQ
GTEX-NPJ7-0006-SM-3GACR	Blood	RNASEQ
GTEX-NPJ8-0007-SM-2D7VX	Blood	RNASEQ
GTEX-O5YT-0007-SM-32PK7	Blood	RNASEQ
GTEX-O5YW-0006-SM-3LK6E	Blood	RNASEQ
GTEX-OHPK-0006-SM-2HMKH	Blood	RNASEQ
GTEX-OHPL-0006-SM-3MJHB	Blood	RNASEQ
GTEX-OHPM-0006-SM-2HMKU	Blood	RNASEQ
GTEX-OHPN-0005-SM-2YUML	Blood	RNASEQ
GTEX-OIZF-0006-SM-2I5GQ	Blood	RNASEQ
GTEX-OIZH-0005-SM-2HMJN	Blood	RNASEQ
GTEX-OIZI-0005-SM-2XCED	Blood	RNASEQ
GTEX-OOBJ-0006-SM-2I3F4	Blood	RNASEQ
GTEX-OOBK-0005-SM-2YUMG	Blood	RNASEQ
GTEX-OXRL-0005-SM-3LK6A	Blood	RNASEQ
GTEX-OXRO-0006-SM-2I5EM	Blood	RNASEQ
GTEX-OXRP-0006-SM-2I3FN	Blood	RNASEQ
GTEX-P44H-0006-SM-2XCFB	Blood	RNASEQ
GTEX-P4PP-0005-SM-2HMKX	Blood	RNASEQ
GTEX-P4PQ-0005-SM-2HMKJ	Blood	RNASEQ
GTEX-P4QS-0005-SM-2I3EY	Blood	RNASEQ
GTEX-P78B-0005-SM-2I5GM	Blood	RNASEQ
GTEX-PLZ4-0006-SM-5SI8L	Blood	RNASEQ
GTEX-PLZ5-0006-SM-5S2W5	Blood	RNASEQ
GTEX-PLZ6-0006-SM-33HBZ	Blood	RNASEQ
GTEX-POMQ-0006-SM-5SI7D	Blood	RNASEQ
GTEX-PSDG-0005-SM-3GADC	Blood	RNASEQ
GTEX-PVOW-0006-SM-3NMB8	Blood	RNASEQ
GTEX-PW2O-0006-SM-2I3DV	Blood	RNASEQ
GTEX-PWCY-0005-SM-33HBP	Blood	RNASEQ
GTEX-PWN1-0006-SM-5SI7T	Blood	RNASEQ
GTEX-PX3G-0006-SM-5SI7E	Blood	RNASEQ
GTEX-Q2AG-0005-SM-5SI7F	Blood	RNASEQ
GTEX-Q2AH-0005-SM-33HBR	Blood	RNASEQ
GTEX-Q2AI-0006-SM-2I3FG	Blood	RNASEQ
GTEX-Q734-0006-SM-2I3FJ	Blood	RNASEQ
GTEX-QCQG-0006-SM-5SI8M	Blood	RNASEQ
GTEX-QDT8-0006-SM-5SI8N	Blood	RNASEQ
GTEX-QDVJ-0005-SM-2TC5X	Blood	RNASEQ
GTEX-QDVN-0006-SM-48U1R	Blood	RNASEQ
GTEX-QEG4-0006-SM-2I5FY	Blood	RNASEQ
GTEX-QEG5-0006-SM-2I5FZ	Blood	RNASEQ
GTEX-QESD-0006-SM-2I5G6	Blood	RNASEQ
GTEX-QLQ7-0005-SM-2S1QP	Blood	RNASEQ
GTEX-QLQW-0005-SM-2S1RA	Blood	RNASEQ
GTEX-QMRM-0005-SM-3NB2A	Blood	RNASEQ
GTEX-QV31-0006-SM-793B5	Blood	RNASEQ
GTEX-QVJO-0006-SM-2S1RC	Blood	RNASEQ
GTEX-QVUS-0006-SM-3GAE8	Blood	RNASEQ
GTEX-QXCU-0006-SM-2TC5K	Blood	RNASEQ
GTEX-R3RS-0005-SM-3GAEH	Blood	RNASEQ
GTEX-R45C-0006-SM-3GAD6	Blood	RNASEQ
GTEX-R53T-0005-SM-3GADK	Blood	RNASEQ
GTEX-R55C-0005-SM-3GAE9	Blood	RNASEQ
GTEX-R55D-0006-SM-3GIJS	Blood	RNASEQ
GTEX-R55E-0006-SM-2TC5G	Blood	RNASEQ
GTEX-R55G-0006-SM-2TC6O	Blood	RNASEQ
GTEX-REY6-0005-SM-2TF54	Blood	RNASEQ
GTEX-RM2N-0006-SM-2TF5H	Blood	RNASEQ
GTEX-RN64-0005-SM-793B4	Blood	RNASEQ
GTEX-RNOR-0005-SM-2TF4Z	Blood	RNASEQ
GTEX-RTLS-0006-SM-2TF58	Blood	RNASEQ
GTEX-RU1J-0006-SM-2TF6M	Blood	RNASEQ
GTEX-RU72-0006-SM-2TF65	Blood	RNASEQ
GTEX-RUSQ-0006-SM-2TF6P	Blood	RNASEQ
GTEX-RVPV-0006-SM-2TF6Q	Blood	RNASEQ
GTEX-RWS6-0001-SM-3NMAL	Blood	RNASEQ
GTEX-RWS6-0005-SM-2XCAN	Blood	RNASEQ
GTEX-RWSA-0005-SM-2XCAO	Blood	RNASEQ
GTEX-S32W-0006-SM-2XCAK	Blood	RNASEQ
GTEX-S33H-0005-SM-2XCAL	Blood	RNASEQ
GTEX-S341-0006-SM-3NM8D	Blood	RNASEQ
GTEX-S4Q7-0003-SM-3NM8M	Blood	RNASEQ
GTEX-S7PM-0006-SM-3NM8C	Blood	RNASEQ
GTEX-S7SE-0005-SM-2XCEA	Blood	RNASEQ
GTEX-S95S-0002-SM-3NM8K	Blood	RNASEQ
GTEX-S95S-0005-SM-2XCEC	Blood	RNASEQ
GTEX-SE5C-0006-SM-4BRW5	Blood	RNASEQ
GTEX-SIU8-0006-SM-2XCE5	Blood	RNASEQ
GTEX-SJXC-0005-SM-2XCE7	Blood	RNASEQ
GTEX-SN8G-0001-SM-3NM8L	Blood	RNASEQ
GTEX-SN8G-0006-SM-32PLD	Blood	RNASEQ
GTEX-SNMC-0006-SM-2XCFE	Blood	RNASEQ
GTEX-SNOS-0003-SM-3NMAO	Blood	RNASEQ
GTEX-SNOS-0006-SM-32PLH	Blood	RNASEQ
GTEX-SSA3-0002-SM-3P61R	Blood	RNASEQ
GTEX-SSA3-0005-SM-32QOT	Blood	RNASEQ
GTEX-T2YK-0005-SM-32QOV	Blood	RNASEQ
GTEX-T5JC-0001-SM-3NMAK	Blood	RNASEQ
GTEX-T5JC-0005-SM-4DM7B	Blood	RNASEQ
GTEX-T5JW-0003-SM-3NMAD	Blood	RNASEQ
GTEX-T5JW-0005-SM-3GADE	Blood	RNASEQ
GTEX-T6MN-0002-SM-3NMAH	Blood	RNASEQ
GTEX-T6MN-0005-SM-32PLJ	Blood	RNASEQ
GTEX-T6MO-0003-SM-3NMAG	Blood	RNASEQ
GTEX-T6MO-0006-SM-32QOU	Blood	RNASEQ
GTEX-T8EM-0006-SM-3DB71	Blood	RNASEQ
GTEX-TKQ1-0003-SM-3NMAE	Blood	RNASEQ
GTEX-TKQ1-0006-SM-33HBI	Blood	RNASEQ
GTEX-TKQ2-0004-SM-3NMAC	Blood	RNASEQ
GTEX-TKQ2-0006-SM-33HBH	Blood	RNASEQ
GTEX-TML8-0001-SM-3NMAF	Blood	RNASEQ
GTEX-TML8-0005-SM-32QPA	Blood	RNASEQ
GTEX-TMMY-0005-SM-33HBN	Blood	RNASEQ
GTEX-TMZS-0001-SM-3P61Q	Blood	RNASEQ
GTEX-TMZS-0006-SM-3DB8G	Blood	RNASEQ
GTEX-TSE9-0005-SM-4DXUF	Blood	RNASEQ
GTEX-U3ZG-0001-SM-47JYF	Blood	RNASEQ
GTEX-U3ZG-0006-SM-47JWX	Blood	RNASEQ
GTEX-U3ZH-0002-SM-3NMDD	Blood	RNASEQ
GTEX-U3ZH-0005-SM-3DB72	Blood	RNASEQ
GTEX-U3ZM-0002-SM-3NMDM	Blood	RNASEQ
GTEX-U3ZN-0002-SM-3NMDF	Blood	RNASEQ
GTEX-U3ZN-0006-SM-3DB7Y	Blood	RNASEQ
GTEX-U412-0006-SM-3DB8J	Blood	RNASEQ
GTEX-U4B1-0006-SM-3DB8E	Blood	RNASEQ
GTEX-U8T8-0005-SM-3DB8F	Blood	RNASEQ
GTEX-U8XE-0005-SM-3DB8I	Blood	RNASEQ
GTEX-UJHI-0006-SM-3DB8H	Blood	RNASEQ
GTEX-UJMC-0005-SM-3GACU	Blood	RNASEQ
GTEX-UPJH-0001-SM-3NMDE	Blood	RNASEQ
GTEX-UPJH-0006-SM-3GACW	Blood	RNASEQ
GTEX-UPK5-0003-SM-3NMDI	Blood	RNASEQ
GTEX-UPK5-0006-SM-3GAD8	Blood	RNASEQ
GTEX-UTHO-0006-SM-3NMCC	Blood	RNASEQ
GTEX-V1D1-0003-SM-3NMDP	Blood	RNASEQ
GTEX-V1D1-0006-SM-3NMCE	Blood	RNASEQ
GTEX-V955-0004-SM-3NMDH	Blood	RNASEQ
GTEX-V955-0005-SM-3P5ZC	Blood	RNASEQ
GTEX-VJWN-0005-SM-3GIKF	Blood	RNASEQ
GTEX-VJYA-0001-SM-3NMDJ	Blood	RNASEQ
GTEX-VJYA-0005-SM-3P5ZD	Blood	RNASEQ
GTEX-VUSG-0003-SM-3NMDK	Blood	RNASEQ
GTEX-VUSG-0006-SM-3GIK9	Blood	RNASEQ
GTEX-VUSH-0004-SM-3P61T	Blood	RNASEQ
GTEX-VUSH-0005-SM-3NB2H	Blood	RNASEQ
GTEX-W5WG-0002-SM-3NMDN	Blood	RNASEQ
GTEX-W5WG-0006-SM-3GIJT	Blood	RNASEQ
GTEX-W5X1-0001-SM-3P61V	Blood	RNASEQ
GTEX-W5X1-0006-SM-3GIJZ	Blood	RNASEQ
GTEX-WCDI-0002-SM-3P61U	Blood	RNASEQ
GTEX-WCDI-0005-SM-3NB2M	Blood	RNASEQ
GTEX-WEY5-0001-SM-3P61Z	Blood	RNASEQ
GTEX-WEY5-0006-SM-3GIKG	Blood	RNASEQ
GTEX-WFG7-0001-SM-3P61S	Blood	RNASEQ
GTEX-WFG7-0005-SM-3GIKM	Blood	RNASEQ
GTEX-WFG8-0001-SM-4LVN8	Blood	RNASEQ
GTEX-WFG8-0006-SM-3GIKS	Blood	RNASEQ
GTEX-WFJO-0002-SM-3P61X	Blood	RNASEQ
GTEX-WFJO-0005-SM-3GIKY	Blood	RNASEQ
GTEX-WFON-0001-SM-3P61W	Blood	RNASEQ
GTEX-WFON-0005-SM-3NMC9	Blood	RNASEQ
GTEX-WH7G-0002-SM-4LVN9	Blood	RNASEQ
GTEX-WH7G-0005-SM-3NMBX	Blood	RNASEQ
GTEX-WHPG-0004-SM-3NMDO	Blood	RNASEQ
GTEX-WHPG-0006-SM-3NMBV	Blood	RNASEQ
GTEX-WHSB-0002-SM-4M1ZR	Blood	RNASEQ
GTEX-WHSB-0005-SM-3LK7C	Blood	RNASEQ
GTEX-WHSE-0006-SM-3NMBW	Blood	RNASEQ
GTEX-WHWD-0003-SM-4M1ZS	Blood	RNASEQ
GTEX-WHWD-0005-SM-3LK7D	Blood	RNASEQ
GTEX-WK11-0006-SM-3NB3J	Blood	RNASEQ
GTEX-WL46-0006-SM-4OOS5	Blood	RNASEQ
GTEX-WOFL-0006-SM-3TW8K	Blood	RNASEQ
GTEX-WOFM-0001-SM-4OOT2	Blood	RNASEQ
GTEX-WOFM-0005-SM-3MJF3	Blood	RNASEQ
GTEX-WQUQ-0006-SM-3MJF4	Blood	RNASEQ
GTEX-WRHK-0001-SM-4WWDD	Blood	RNASEQ
GTEX-WRHK-0005-SM-3MJF5	Blood	RNASEQ
GTEX-WRHU-0006-SM-3MJF6	Blood	RNASEQ
GTEX-WVLH-0006-SM-3MJF7	Blood	RNASEQ
GTEX-WWTW-0002-SM-4MVNH	Blood	RNASEQ
GTEX-WWYW-0005-SM-3NB3K	Blood	RNASEQ
GTEX-WXYG-0004-SM-4MVOS	Blood	RNASEQ
GTEX-WXYG-0005-SM-3NB3M	Blood	RNASEQ
GTEX-WY7C-0004-SM-4ONDS	Blood	RNASEQ
GTEX-WY7C-0006-SM-3NB3L	Blood	RNASEQ
GTEX-WYBS-0005-SM-4ONDR	Blood	RNASEQ
GTEX-WYJK-0005-SM-3NMA1	Blood	RNASEQ
GTEX-WYVS-0004-SM-4ONDT	Blood	RNASEQ
GTEX-WYVS-0006-SM-3NMA7	Blood	RNASEQ
GTEX-WZTO-0001-SM-4PQZY	Blood	RNASEQ
GTEX-WZTO-0006-SM-3NM9T	Blood	RNASEQ
GTEX-X15G-0001-SM-4PQZV	Blood	RNASEQ
GTEX-X15G-0005-SM-3NMDA	Blood	RNASEQ
GTEX-X261-0005-SM-4PQYX	Blood	RNASEQ
GTEX-X3Y1-0001-SM-4PQYP	Blood	RNASEQ
GTEX-X3Y1-0006-SM-3P5ZG	Blood	RNASEQ
GTEX-X4EO-0004-SM-4QARM	Blood	RNASEQ
GTEX-X4EO-0006-SM-3P5ZF	Blood	RNASEQ
GTEX-X4EP-0004-SM-4PQZX	Blood	RNASEQ
GTEX-X4EP-0005-SM-3P5ZE	Blood	RNASEQ
GTEX-X4LF-0002-SM-4QASG	Blood	RNASEQ
GTEX-X4XX-0005-SM-3NMCS	Blood	RNASEQ
GTEX-X4XY-0006-SM-46MV2	Blood	RNASEQ
GTEX-X585-0002-SM-46MVA	Blood	RNASEQ
GTEX-X585-0005-SM-46MV3	Blood	RNASEQ
GTEX-X5EB-0004-SM-46MWA	Blood	RNASEQ
GTEX-X5EB-0006-SM-46MV5	Blood	RNASEQ
GTEX-X62O-0005-SM-46MV1	Blood	RNASEQ
GTEX-X638-0003-SM-47JZ1	Blood	RNASEQ
GTEX-X638-0005-SM-47JX6	Blood	RNASEQ
GTEX-X88G-0004-SM-47JZ6	Blood	RNASEQ
GTEX-X88G-0006-SM-47JX5	Blood	RNASEQ
GTEX-X8HC-0006-SM-46MV6	Blood	RNASEQ
GTEX-XAJ8-0006-SM-46MVM	Blood	RNASEQ
GTEX-XBEC-0006-SM-4AT5T	Blood	RNASEQ
GTEX-XBED-0003-SM-47JWP	Blood	RNASEQ
GTEX-XBED-0006-SM-47JXO	Blood	RNASEQ
GTEX-XBEW-0002-SM-4AT5O	Blood	RNASEQ
GTEX-XBEW-0006-SM-4AT4E	Blood	RNASEQ
GTEX-XGQ4-0004-SM-4AT5S	Blood	RNASEQ
GTEX-XGQ4-0005-SM-4AT5U	Blood	RNASEQ
GTEX-XK95-0005-SM-4AT4S	Blood	RNASEQ
GTEX-XLM4-0004-SM-4AT5I	Blood	RNASEQ
GTEX-XLM4-0005-SM-4AT4P	Blood	RNASEQ
GTEX-XMD1-0006-SM-4AT4Q	Blood	RNASEQ
GTEX-XMD2-0006-SM-4WWEG	Blood	RNASEQ
GTEX-XMD3-0006-SM-4AT5X	Blood	RNASEQ
GTEX-XMK1-0001-SM-4B64F	Blood	RNASEQ
GTEX-XMK1-0005-SM-4B665	Blood	RNASEQ
GTEX-XOT4-0005-SM-4B64S	Blood	RNASEQ
GTEX-XPT6-0001-SM-4B64G	Blood	RNASEQ
GTEX-XPT6-0006-SM-4B66Q	Blood	RNASEQ
GTEX-XPVG-0006-SM-4B65Z	Blood	RNASEQ
GTEX-XQ3S-0001-SM-4B64K	Blood	RNASEQ
GTEX-XQ3S-0006-SM-4BOQ4	Blood	RNASEQ
GTEX-XQ8I-0006-SM-4BOQ5	Blood	RNASEQ
GTEX-XUW1-0005-SM-4BOQ7	Blood	RNASEQ
GTEX-XUYS-0002-SM-47JXL	Blood	RNASEQ
GTEX-XUYS-0005-SM-47JZ2	Blood	RNASEQ
GTEX-XUZC-0005-SM-4BOQ8	Blood	RNASEQ
GTEX-XXEK-0004-SM-4BRWO	Blood	RNASEQ
GTEX-XXEK-0005-SM-4BRWJ	Blood	RNASEQ
GTEX-XYKS-0002-SM-4BRWN	Blood	RNASEQ
GTEX-XYKS-0005-SM-4BRUD	Blood	RNASEQ
GTEX-Y111-0006-SM-4SOIO	Blood	RNASEQ
GTEX-Y114-0002-SM-4TT78	Blood	RNASEQ
GTEX-Y114-0006-SM-4TT76	Blood	RNASEQ
GTEX-Y3I4-0006-SM-4TT1E	Blood	RNASEQ
GTEX-Y3IK-0001-SM-4WWE1	Blood	RNASEQ
GTEX-Y3IK-0005-SM-4WWDE	Blood	RNASEQ
GTEX-Y5LM-0003-SM-4V6G1	Blood	RNASEQ
GTEX-Y5LM-0005-SM-4V6EJ	Blood	RNASEQ
GTEX-Y5V5-0001-SM-4V6FZ	Blood	RNASEQ
GTEX-Y5V5-0006-SM-4V6FE	Blood	RNASEQ
GTEX-Y5V6-0003-SM-4V6FX	Blood	RNASEQ
GTEX-Y5V6-0005-SM-4V6FD	Blood	RNASEQ
GTEX-Y8DK-0004-SM-4RGM7	Blood	RNASEQ
GTEX-Y8DK-0005-SM-4RGNR	Blood	RNASEQ
GTEX-Y8E4-0003-SM-4V6FY	Blood	RNASEQ
GTEX-Y8E4-0006-SM-4V6EW	Blood	RNASEQ
GTEX-Y8E5-0002-SM-57WD9	Blood	RNASEQ
GTEX-Y8E5-0006-SM-47JWQ	Blood	RNASEQ
GTEX-Y8LW-0002-SM-4V6G2	Blood	RNASEQ
GTEX-Y8LW-0005-SM-4V6EV	Blood	RNASEQ
GTEX-Y9LG-0001-SM-4VBRQ	Blood	RNASEQ
GTEX-Y9LG-0006-SM-4VBRK	Blood	RNASEQ
GTEX-YB5E-0001-SM-4VDSV	Blood	RNASEQ
GTEX-YB5E-0005-SM-4VDSO	Blood	RNASEQ
GTEX-YB5K-0003-SM-4VDSN	Blood	RNASEQ
GTEX-YB5K-0005-SM-4VDSP	Blood	RNASEQ
GTEX-YBZK-0005-SM-59HKG	Blood	RNASEQ
GTEX-YEC3-0002-SM-4W1YI	Blood	RNASEQ
GTEX-YEC3-0005-SM-4W21J	Blood	RNASEQ
GTEX-YEC4-0001-SM-4W1Y6	Blood	RNASEQ
GTEX-YEC4-0002-SM-4W1Z6	Blood	RNASEQ
GTEX-YECK-0005-SM-4W217	Blood	RNASEQ
GTEX-YF7O-0004-SM-4W1ZT	Blood	RNASEQ
GTEX-YF7O-0005-SM-4W1ZU	Blood	RNASEQ
GTEX-YFC4-0006-SM-4RGLV	Blood	RNASEQ
GTEX-YFCO-0003-SM-4W21I	Blood	RNASEQ
GTEX-YFCO-0005-SM-4W1ZI	Blood	RNASEQ
GTEX-Z93S-0005-SM-4RGLW	Blood	RNASEQ
GTEX-ZAB4-0005-SM-4RGM8	Blood	RNASEQ
GTEX-ZC5H-0004-SM-4WAXK	Blood	RNASEQ
GTEX-ZC5H-0005-SM-4WAXM	Blood	RNASEQ
GTEX-ZDTS-0001-SM-4WAXW	Blood	RNASEQ
GTEX-ZDTS-0006-SM-4WAYZ	Blood	RNASEQ
GTEX-ZDTT-0004-SM-4WKG3	Blood	RNASEQ
GTEX-ZDTT-0006-SM-4WKFP	Blood	RNASEQ
GTEX-ZDXO-0006-SM-4WKGF	Blood	RNASEQ
GTEX-ZDYS-0002-SM-4WKGR	Blood	RNASEQ
GTEX-ZE7O-0006-SM-51MTA	Blood	RNASEQ
GTEX-ZE9C-0006-SM-4WKG2	Blood	RNASEQ
GTEX-ZEX8-0004-SM-4WKFQ	Blood	RNASEQ
GTEX-ZEX8-0005-SM-4WKGE	Blood	RNASEQ
GTEX-ZF28-0005-SM-4WKH3	Blood	RNASEQ
GTEX-ZF29-0002-SM-4WKF2	Blood	RNASEQ
GTEX-ZF29-0006-SM-4WKGQ	Blood	RNASEQ
GTEX-ZF2S-0004-SM-4WKFE	Blood	RNASEQ
GTEX-ZF2S-0006-SM-4WKHF	Blood	RNASEQ
GTEX-ZF3C-0001-SM-4WWAW	Blood	RNASEQ
GTEX-ZF3C-0005-SM-4WWAR	Blood	RNASEQ
GTEX-ZG7Y-0003-SM-4WWEJ	Blood	RNASEQ
GTEX-ZG7Y-0006-SM-4WWEA	Blood	RNASEQ
GTEX-ZGAY-0006-SM-4WWAQ	Blood	RNASEQ
GTEX-ZLV1-0001-SM-4WWAO	Blood	RNASEQ
GTEX-ZLV1-0005-SM-4WWAP	Blood	RNASEQ
GTEX-ZLWG-0004-SM-4WWD5	Blood	RNASEQ
GTEX-ZP4G-0003-SM-4WWED	Blood	RNASEQ
GTEX-ZP4G-0006-SM-4WWE6	Blood	RNASEQ
GTEX-ZPCL-0004-SM-4WWD6	Blood	RNASEQ
GTEX-ZPCL-0006-SM-4WWAS	Blood	RNASEQ
GTEX-ZPIC-0002-SM-4WWEC	Blood	RNASEQ
GTEX-ZPIC-0005-SM-4WWEB	Blood	RNASEQ
GTEX-ZPU1-0004-SM-4WWAV	Blood	RNASEQ
GTEX-ZPU1-0006-SM-4WWAT	Blood	RNASEQ
GTEX-ZQG8-0001-SM-4YCDH	Blood	RNASEQ
GTEX-ZQG8-0005-SM-4YCEH	Blood	RNASEQ
GTEX-ZQUD-0003-SM-4YCD3	Blood	RNASEQ
GTEX-ZQUD-0005-SM-4YCE5	Blood	RNASEQ
GTEX-ZT9W-0003-SM-4YCE6	Blood	RNASEQ
GTEX-ZT9W-0005-SM-4YCEG	Blood	RNASEQ
GTEX-ZT9X-0004-SM-4YCDT	Blood	RNASEQ
GTEX-ZTPG-0002-SM-4YCEI	Blood	RNASEQ
GTEX-ZTPG-0006-SM-4YCFG	Blood	RNASEQ
GTEX-ZTSS-0004-SM-4YCCS	Blood	RNASEQ
GTEX-ZTSS-0005-SM-4YCDR	Blood	RNASEQ
GTEX-ZTTD-0001-SM-4YCD5	Blood	RNASEQ
GTEX-ZTTD-0006-SM-51MSJ	Blood	RNASEQ
GTEX-ZTX8-0002-SM-4YCEU	Blood	RNASEQ
GTEX-ZTX8-0006-SM-4YCE4	Blood	RNASEQ
GTEX-ZUA1-0002-SM-4YCF7	Blood	RNASEQ
GTEX-ZUA1-0005-SM-4YCEV	Blood	RNASEQ
GTEX-ZV68-0006-SM-4YCEJ	Blood	RNASEQ
GTEX-ZV6S-0003-SM-4YCCT	Blood	RNASEQ
GTEX-ZV7C-0003-SM-4YCF6	Blood	RNASEQ
GTEX-ZV7C-0005-SM-57WDL	Blood	RNASEQ
GTEX-ZVE2-0006-SM-51MRW	Blood	RNASEQ
GTEX-ZVP2-0005-SM-51MRK	Blood	RNASEQ
GTEX-ZVT2-0001-SM-57WCK	Blood	RNASEQ
GTEX-ZVT2-0005-SM-57WBW	Blood	RNASEQ
GTEX-ZVT3-0006-SM-51MT9	Blood	RNASEQ
GTEX-ZVT4-0006-SM-57WB8	Blood	RNASEQ
GTEX-ZVTK-0003-SM-51MRV	Blood	RNASEQ
GTEX-ZVTK-0006-SM-57WBK	Blood	RNASEQ
GTEX-ZVZP-0004-SM-51MS8	Blood	RNASEQ
GTEX-ZVZP-0006-SM-51MSW	Blood	RNASEQ
GTEX-ZVZQ-0006-SM-51MR8	Blood	RNASEQ
GTEX-ZXES-0004-SM-57WCW	Blood	RNASEQ
GTEX-ZXES-0005-SM-57WCB	Blood	RNASEQ
GTEX-ZXG5-0005-SM-57WCN	Blood	RNASEQ
GTEX-1117F-0526-SM-5EGHJ	Blood Vessel	RNASEQ
GTEX-1117F-0626-SM-5N9CS	Blood Vessel	RNASEQ
GTEX-111FC-0426-SM-5N9CV	Blood Vessel	RNASEQ
GTEX-111YS-0526-SM-5GZXJ	Blood Vessel	RNASEQ
GTEX-111YS-2226-SM-5987P	Blood Vessel	RNASEQ
GTEX-1122O-0426-SM-5H12G	Blood Vessel	RNASEQ
GTEX-1122O-1126-SM-5NQ8X	Blood Vessel	RNASEQ
GTEX-1128S-0326-SM-5GZZF	Blood Vessel	RNASEQ
GTEX-1128S-2526-SM-5H11N	Blood Vessel	RNASEQ
GTEX-113IC-0426-SM-5HL5O	Blood Vessel	RNASEQ
GTEX-117XS-0426-SM-5GZZN	Blood Vessel	RNASEQ
GTEX-117YW-0226-SM-5N9CM	Blood Vessel	RNASEQ
GTEX-117YW-2726-SM-5GZZT	Blood Vessel	RNASEQ
GTEX-117YX-1726-SM-5GZZS	Blood Vessel	RNASEQ
GTEX-117YX-2626-SM-5EQ53	Blood Vessel	RNASEQ
GTEX-11DXW-0526-SM-5H127	Blood Vessel	RNASEQ
GTEX-11DXX-0426-SM-5EQ5F	Blood Vessel	RNASEQ
GTEX-11DXX-0826-SM-5GZZP	Blood Vessel	RNASEQ
GTEX-11DXX-2626-SM-5Q5A3	Blood Vessel	RNASEQ
GTEX-11DXY-1126-SM-5987W	Blood Vessel	RNASEQ
GTEX-11DXZ-0426-SM-5987Y	Blood Vessel	RNASEQ
GTEX-11DXZ-0526-SM-5GU7J	Blood Vessel	RNASEQ
GTEX-11DXZ-2626-SM-59882	Blood Vessel	RNASEQ
GTEX-11DYG-0926-SM-5EGGW	Blood Vessel	RNASEQ
GTEX-11DYG-1226-SM-5N9DC	Blood Vessel	RNASEQ
GTEX-11EI6-0526-SM-5985S	Blood Vessel	RNASEQ
GTEX-11EM3-0226-SM-5985Y	Blood Vessel	RNASEQ
GTEX-11EM3-0526-SM-5H12N	Blood Vessel	RNASEQ
GTEX-11EM3-2226-SM-5H11Y	Blood Vessel	RNASEQ
GTEX-11EMC-0926-SM-59863	Blood Vessel	RNASEQ
GTEX-11EMC-3026-SM-5EQ4R	Blood Vessel	RNASEQ
GTEX-11EQ8-0426-SM-5N9DP	Blood Vessel	RNASEQ
GTEX-11EQ9-2226-SM-5987H	Blood Vessel	RNASEQ
GTEX-11GS4-0326-SM-5N9F7	Blood Vessel	RNASEQ
GTEX-11GS4-0626-SM-5A5LC	Blood Vessel	RNASEQ
GTEX-11GS4-2926-SM-5A5LF	Blood Vessel	RNASEQ
GTEX-11GSP-1126-SM-5A5LM	Blood Vessel	RNASEQ
GTEX-11GSP-2926-SM-5N9C2	Blood Vessel	RNASEQ
GTEX-11I78-0726-SM-5A5M1	Blood Vessel	RNASEQ
GTEX-11I78-1026-SM-5HL74	Blood Vessel	RNASEQ
GTEX-11I78-2326-SM-5Q5AH	Blood Vessel	RNASEQ
GTEX-11LCK-0726-SM-5PNYC	Blood Vessel	RNASEQ
GTEX-11LCK-1426-SM-5HL5R	Blood Vessel	RNASEQ
GTEX-11NUK-0526-SM-5A5L5	Blood Vessel	RNASEQ
GTEX-11NUK-0726-SM-5A5ME	Blood Vessel	RNASEQ
GTEX-11NV4-0526-SM-5N9BF	Blood Vessel	RNASEQ
GTEX-11O72-0426-SM-5BC5B	Blood Vessel	RNASEQ
GTEX-11OC5-0426-SM-5Q5AR	Blood Vessel	RNASEQ
GTEX-11ONC-0926-SM-5BC5E	Blood Vessel	RNASEQ
GTEX-11ONC-1126-SM-5GU6G	Blood Vessel	RNASEQ
GTEX-11ONC-2726-SM-5N9DZ	Blood Vessel	RNASEQ
GTEX-11P7K-2326-SM-5EGKZ	Blood Vessel	RNASEQ
GTEX-11P81-0326-SM-5HL6B	Blood Vessel	RNASEQ
GTEX-11P81-2726-SM-59876	Blood Vessel	RNASEQ
GTEX-11P82-0126-SM-5HL72	Blood Vessel	RNASEQ
GTEX-11TT1-1226-SM-5Q5AV	Blood Vessel	RNASEQ
GTEX-11TT1-1526-SM-5EQKU	Blood Vessel	RNASEQ
GTEX-11TT1-2726-SM-5LU8L	Blood Vessel	RNASEQ
GTEX-11TUW-0926-SM-5EQMW	Blood Vessel	RNASEQ
GTEX-11TUW-2926-SM-5BC59	Blood Vessel	RNASEQ
GTEX-11UD2-0526-SM-5GU69	Blood Vessel	RNASEQ
GTEX-11UD2-0826-SM-5EQKS	Blood Vessel	RNASEQ
GTEX-11UD2-1126-SM-5EQM6	Blood Vessel	RNASEQ
GTEX-11VI4-2026-SM-5CVLJ	Blood Vessel	RNASEQ
GTEX-11WQC-2726-SM-5CVLG	Blood Vessel	RNASEQ
GTEX-11WQK-0326-SM-5EQL1	Blood Vessel	RNASEQ
GTEX-11XUK-2426-SM-5GU72	Blood Vessel	RNASEQ
GTEX-11ZTS-0326-SM-5EQKP	Blood Vessel	RNASEQ
GTEX-11ZTS-0826-SM-5EQ49	Blood Vessel	RNASEQ
GTEX-11ZTS-1026-SM-5LU8O	Blood Vessel	RNASEQ
GTEX-11ZTT-0426-SM-5EQLK	Blood Vessel	RNASEQ
GTEX-11ZUS-0526-SM-59884	Blood Vessel	RNASEQ
GTEX-11ZUS-1326-SM-5FQUC	Blood Vessel	RNASEQ
GTEX-11ZVC-0326-SM-5CVLC	Blood Vessel	RNASEQ
GTEX-11ZVC-2926-SM-5986H	Blood Vessel	RNASEQ
GTEX-1211K-0326-SM-5FQT1	Blood Vessel	RNASEQ
GTEX-1211K-2426-SM-59HL8	Blood Vessel	RNASEQ
GTEX-12126-0726-SM-5FQTX	Blood Vessel	RNASEQ
GTEX-1212Z-0826-SM-5EQ51	Blood Vessel	RNASEQ
GTEX-1212Z-2826-SM-59HJ5	Blood Vessel	RNASEQ
GTEX-12584-0426-SM-5FQTT	Blood Vessel	RNASEQ
GTEX-12696-0426-SM-5EGL5	Blood Vessel	RNASEQ
GTEX-12696-0526-SM-5EQ3Z	Blood Vessel	RNASEQ
GTEX-12696-2726-SM-5FQUL	Blood Vessel	RNASEQ
GTEX-1269C-2826-SM-5EQ5O	Blood Vessel	RNASEQ
GTEX-12BJ1-2726-SM-5HL9M	Blood Vessel	RNASEQ
GTEX-12C56-0226-SM-5N9FB	Blood Vessel	RNASEQ
GTEX-12C56-2026-SM-5FQSI	Blood Vessel	RNASEQ
GTEX-12KS4-0626-SM-5PNY4	Blood Vessel	RNASEQ
GTEX-12WSC-0526-SM-5BC5X	Blood Vessel	RNASEQ
GTEX-12WSC-0926-SM-5EQ63	Blood Vessel	RNASEQ
GTEX-12WSD-1026-SM-5EQ42	Blood Vessel	RNASEQ
GTEX-12WSD-1326-SM-5GCNU	Blood Vessel	RNASEQ
GTEX-12WSE-1126-SM-7DUEH	Blood Vessel	RNASEQ
GTEX-12WSH-2826-SM-5GCP5	Blood Vessel	RNASEQ
GTEX-12WSK-0426-SM-5GCNS	Blood Vessel	RNASEQ
GTEX-12WSK-0726-SM-5LZUV	Blood Vessel	RNASEQ
GTEX-12WSK-2726-SM-5CVND	Blood Vessel	RNASEQ
GTEX-12WSL-0926-SM-5N9EK	Blood Vessel	RNASEQ
GTEX-12WSL-2626-SM-5GCNV	Blood Vessel	RNASEQ
GTEX-12WSM-0526-SM-5GCO8	Blood Vessel	RNASEQ
GTEX-12WSN-0326-SM-5GCP6	Blood Vessel	RNASEQ
GTEX-12WSN-2726-SM-5LZUK	Blood Vessel	RNASEQ
GTEX-12ZZW-0426-SM-5GCO9	Blood Vessel	RNASEQ
GTEX-12ZZX-0526-SM-5DUW6	Blood Vessel	RNASEQ
GTEX-12ZZX-0626-SM-5EQ46	Blood Vessel	RNASEQ
GTEX-12ZZX-1026-SM-5LZUW	Blood Vessel	RNASEQ
GTEX-12ZZY-0526-SM-5EQ5H	Blood Vessel	RNASEQ
GTEX-12ZZY-1326-SM-5GCNW	Blood Vessel	RNASEQ
GTEX-13111-0526-SM-5LZVF	Blood Vessel	RNASEQ
GTEX-13111-2126-SM-5LZU2	Blood Vessel	RNASEQ
GTEX-13113-0526-SM-5GCN2	Blood Vessel	RNASEQ
GTEX-13113-2126-SM-5EQ4U	Blood Vessel	RNASEQ
GTEX-1313W-1026-SM-5EQ5I	Blood Vessel	RNASEQ
GTEX-1314G-1926-SM-5BC6F	Blood Vessel	RNASEQ
GTEX-131XE-2626-SM-5PNYY	Blood Vessel	RNASEQ
GTEX-131XF-0526-SM-5HL87	Blood Vessel	RNASEQ
GTEX-131XF-0626-SM-5GIDS	Blood Vessel	RNASEQ
GTEX-131XF-2526-SM-5EQ68	Blood Vessel	RNASEQ
GTEX-131XG-0826-SM-5LZVS	Blood Vessel	RNASEQ
GTEX-131XG-2226-SM-5DUXS	Blood Vessel	RNASEQ
GTEX-131XH-2426-SM-5PNZ6	Blood Vessel	RNASEQ
GTEX-131XW-0226-SM-5IJCA	Blood Vessel	RNASEQ
GTEX-131XW-2226-SM-5PNY1	Blood Vessel	RNASEQ
GTEX-131YS-0426-SM-5EQ4J	Blood Vessel	RNASEQ
GTEX-131YS-1126-SM-5N9FQ	Blood Vessel	RNASEQ
GTEX-131YS-1226-SM-5K7VE	Blood Vessel	RNASEQ
GTEX-132AR-0726-SM-5EQ6J	Blood Vessel	RNASEQ
GTEX-132AR-1326-SM-5K7YC	Blood Vessel	RNASEQ
GTEX-132AR-2126-SM-5K7XG	Blood Vessel	RNASEQ
GTEX-132NY-0626-SM-5L3D9	Blood Vessel	RNASEQ
GTEX-132Q8-0526-SM-5IJBQ	Blood Vessel	RNASEQ
GTEX-132QS-0626-SM-62LFM	Blood Vessel	RNASEQ
GTEX-1339X-0526-SM-5KLYW	Blood Vessel	RNASEQ
GTEX-1339X-2626-SM-5K7YX	Blood Vessel	RNASEQ
GTEX-133LE-0226-SM-5PNY3	Blood Vessel	RNASEQ
GTEX-133LE-2226-SM-5IFGU	Blood Vessel	RNASEQ
GTEX-1399R-0626-SM-5K7UZ	Blood Vessel	RNASEQ
GTEX-1399R-1826-SM-5J2M9	Blood Vessel	RNASEQ
GTEX-1399R-2326-SM-5PNYT	Blood Vessel	RNASEQ
GTEX-1399S-0926-SM-5PNVQ	Blood Vessel	RNASEQ
GTEX-1399S-2626-SM-5L3DU	Blood Vessel	RNASEQ
GTEX-1399T-0526-SM-5J1NC	Blood Vessel	RNASEQ
GTEX-1399T-2626-SM-5L3E4	Blood Vessel	RNASEQ
GTEX-1399U-0426-SM-5K7UU	Blood Vessel	RNASEQ
GTEX-1399U-0626-SM-5J1NZ	Blood Vessel	RNASEQ
GTEX-139D8-1226-SM-5L3ED	Blood Vessel	RNASEQ
GTEX-139T6-1826-SM-5KM2E	Blood Vessel	RNASEQ
GTEX-139T8-0426-SM-5K7VC	Blood Vessel	RNASEQ
GTEX-139TS-0226-SM-5K7W5	Blood Vessel	RNASEQ
GTEX-139TT-0526-SM-5J1NN	Blood Vessel	RNASEQ
GTEX-139TU-1126-SM-5J1NY	Blood Vessel	RNASEQ
GTEX-139UW-0426-SM-5K7V4	Blood Vessel	RNASEQ
GTEX-139UW-2526-SM-62LFO	Blood Vessel	RNASEQ
GTEX-139YR-0626-SM-5IJBT	Blood Vessel	RNASEQ
GTEX-139YR-0726-SM-62LFN	Blood Vessel	RNASEQ
GTEX-139YR-2726-SM-5K7VV	Blood Vessel	RNASEQ
GTEX-13CF3-0526-SM-5IJBV	Blood Vessel	RNASEQ
GTEX-13CF3-0626-SM-5J1NO	Blood Vessel	RNASEQ
GTEX-13CF3-2226-SM-5J2MX	Blood Vessel	RNASEQ
GTEX-13D11-1426-SM-5K7Y9	Blood Vessel	RNASEQ
GTEX-13D11-2726-SM-5K7V7	Blood Vessel	RNASEQ
GTEX-13FH7-0326-SM-5J1MR	Blood Vessel	RNASEQ
GTEX-13FH7-0426-SM-5KM4M	Blood Vessel	RNASEQ
GTEX-13FH7-2326-SM-5KM1E	Blood Vessel	RNASEQ
GTEX-13FHO-1626-SM-5IJGB	Blood Vessel	RNASEQ
GTEX-13FHP-0426-SM-5J1O5	Blood Vessel	RNASEQ
GTEX-13FHP-1126-SM-5IJDO	Blood Vessel	RNASEQ
GTEX-13FLV-1426-SM-5J1N4	Blood Vessel	RNASEQ
GTEX-13FTW-0926-SM-5J2NJ	Blood Vessel	RNASEQ
GTEX-13FTW-2226-SM-5J1OH	Blood Vessel	RNASEQ
GTEX-13FTX-0226-SM-5K7TX	Blood Vessel	RNASEQ
GTEX-13FTX-2226-SM-5J1OP	Blood Vessel	RNASEQ
GTEX-13FTY-0426-SM-5IJC2	Blood Vessel	RNASEQ
GTEX-13FTZ-0126-SM-5K7V3	Blood Vessel	RNASEQ
GTEX-13FXS-1126-SM-5IJBB	Blood Vessel	RNASEQ
GTEX-13G51-2926-SM-5IJDL	Blood Vessel	RNASEQ
GTEX-13JUV-2426-SM-5J1NS	Blood Vessel	RNASEQ
GTEX-13JVG-0426-SM-5MR59	Blood Vessel	RNASEQ
GTEX-13N11-0626-SM-5J1OL	Blood Vessel	RNASEQ
GTEX-13N11-2926-SM-5K7VD	Blood Vessel	RNASEQ
GTEX-13N1W-0326-SM-5IJDJ	Blood Vessel	RNASEQ
GTEX-13N2G-0526-SM-5MR5L	Blood Vessel	RNASEQ
GTEX-13NYB-0426-SM-5IJDD	Blood Vessel	RNASEQ
GTEX-13NYB-2926-SM-5K7VH	Blood Vessel	RNASEQ
GTEX-13NYC-0826-SM-5N9FP	Blood Vessel	RNASEQ
GTEX-13NYS-0526-SM-5J1OF	Blood Vessel	RNASEQ
GTEX-13NZ8-1626-SM-5IJBC	Blood Vessel	RNASEQ
GTEX-13NZ9-0826-SM-5J1NI	Blood Vessel	RNASEQ
GTEX-13NZ9-1226-SM-5MR3J	Blood Vessel	RNASEQ
GTEX-13NZA-1126-SM-5MR4K	Blood Vessel	RNASEQ
GTEX-13NZB-2226-SM-5MR5B	Blood Vessel	RNASEQ
GTEX-13O1R-1026-SM-5KM2L	Blood Vessel	RNASEQ
GTEX-13O21-0426-SM-5K7VR	Blood Vessel	RNASEQ
GTEX-13O21-2526-SM-5J1OZ	Blood Vessel	RNASEQ
GTEX-13O21-2926-SM-5J1OU	Blood Vessel	RNASEQ
GTEX-13O3O-0426-SM-5KM2Y	Blood Vessel	RNASEQ
GTEX-13O3O-1126-SM-5KM4Q	Blood Vessel	RNASEQ
GTEX-13O3P-0526-SM-5K7UT	Blood Vessel	RNASEQ
GTEX-13O3P-1126-SM-5L3FG	Blood Vessel	RNASEQ
GTEX-13O3Q-2526-SM-5IJC4	Blood Vessel	RNASEQ
GTEX-13O61-0326-SM-5KM2O	Blood Vessel	RNASEQ
GTEX-13O61-0626-SM-5L3D1	Blood Vessel	RNASEQ
GTEX-13O61-2526-SM-5J1O8	Blood Vessel	RNASEQ
GTEX-13OVG-0726-SM-5IJBY	Blood Vessel	RNASEQ
GTEX-13OVG-0826-SM-5L3D8	Blood Vessel	RNASEQ
GTEX-13OVG-2326-SM-5J1OV	Blood Vessel	RNASEQ
GTEX-13OVH-0426-SM-5K7UC	Blood Vessel	RNASEQ
GTEX-13OVK-1726-SM-7KUE9	Blood Vessel	RNASEQ
GTEX-13OVL-1326-SM-5IJCZ	Blood Vessel	RNASEQ
GTEX-13OW5-0826-SM-5J1NE	Blood Vessel	RNASEQ
GTEX-13OW6-0326-SM-5L3H9	Blood Vessel	RNASEQ
GTEX-13OW6-1526-SM-5L3HX	Blood Vessel	RNASEQ
GTEX-13OW7-0626-SM-5K7UD	Blood Vessel	RNASEQ
GTEX-13OW8-1626-SM-5L3HW	Blood Vessel	RNASEQ
GTEX-13OW8-1826-SM-5L3H1	Blood Vessel	RNASEQ
GTEX-13PL6-0526-SM-5L3G6	Blood Vessel	RNASEQ
GTEX-13PL7-1826-SM-5IJDV	Blood Vessel	RNASEQ
GTEX-13PL7-2126-SM-5L3HZ	Blood Vessel	RNASEQ
GTEX-13PLJ-0526-SM-5K7VW	Blood Vessel	RNASEQ
GTEX-13PVQ-0526-SM-5LU8Q	Blood Vessel	RNASEQ
GTEX-13PVQ-1426-SM-5J1O4	Blood Vessel	RNASEQ
GTEX-13PVR-0826-SM-5S2PV	Blood Vessel	RNASEQ
GTEX-13PVR-1126-SM-5S2NX	Blood Vessel	RNASEQ
GTEX-13PVR-2726-SM-5SI6H	Blood Vessel	RNASEQ
GTEX-13QBU-0126-SM-5LU3V	Blood Vessel	RNASEQ
GTEX-13QBU-0326-SM-5LU3F	Blood Vessel	RNASEQ
GTEX-13QBU-2226-SM-5K7WI	Blood Vessel	RNASEQ
GTEX-13QIC-1626-SM-5K7TZ	Blood Vessel	RNASEQ
GTEX-13QJ3-0626-SM-5SI6G	Blood Vessel	RNASEQ
GTEX-13QJC-0626-SM-5S2O9	Blood Vessel	RNASEQ
GTEX-13QJC-2526-SM-7DHKJ	Blood Vessel	RNASEQ
GTEX-13RTJ-0626-SM-5S2NB	Blood Vessel	RNASEQ
GTEX-13RTJ-2626-SM-7DHKR	Blood Vessel	RNASEQ
GTEX-13RTK-0126-SM-5RQHQ	Blood Vessel	RNASEQ
GTEX-13RTK-1826-SM-5S2P3	Blood Vessel	RNASEQ
GTEX-13RTL-0426-SM-7LG66	Blood Vessel	RNASEQ
GTEX-13S7M-2226-SM-5S2WB	Blood Vessel	RNASEQ
GTEX-13S86-0526-SM-5QGPZ	Blood Vessel	RNASEQ
GTEX-13S86-2526-SM-5S2V5	Blood Vessel	RNASEQ
GTEX-13U4I-0426-SM-5LU4W	Blood Vessel	RNASEQ
GTEX-13U4I-0926-SM-5LU5A	Blood Vessel	RNASEQ
GTEX-13U4I-1026-SM-5LU3G	Blood Vessel	RNASEQ
GTEX-13VXT-0526-SM-5SI9O	Blood Vessel	RNASEQ
GTEX-13VXT-0826-SM-5SIAP	Blood Vessel	RNASEQ
GTEX-13VXU-0526-SM-5K7V1	Blood Vessel	RNASEQ
GTEX-13VXU-1926-SM-5LU5J	Blood Vessel	RNASEQ
GTEX-13W3W-0226-SM-731ET	Blood Vessel	RNASEQ
GTEX-13W3W-0626-SM-5LU45	Blood Vessel	RNASEQ
GTEX-13W3W-2826-SM-731E5	Blood Vessel	RNASEQ
GTEX-13W46-0626-SM-5LU3N	Blood Vessel	RNASEQ
GTEX-13W46-1826-SM-5K7VA	Blood Vessel	RNASEQ
GTEX-13X6H-2526-SM-5QGOT	Blood Vessel	RNASEQ
GTEX-13X6I-0926-SM-5LUAB	Blood Vessel	RNASEQ
GTEX-13X6J-1326-SM-5QGOV	Blood Vessel	RNASEQ
GTEX-13X6K-0526-SM-5LU51	Blood Vessel	RNASEQ
GTEX-13X6K-1926-SM-5LU4O	Blood Vessel	RNASEQ
GTEX-13YAN-1526-SM-5LU3E	Blood Vessel	RNASEQ
GTEX-1445S-1126-SM-5QGOW	Blood Vessel	RNASEQ
GTEX-144GL-0526-SM-5LU41	Blood Vessel	RNASEQ
GTEX-144GM-2226-SM-5O9B5	Blood Vessel	RNASEQ
GTEX-144GN-0326-SM-5O9AD	Blood Vessel	RNASEQ
GTEX-145LS-0426-SM-5LU8M	Blood Vessel	RNASEQ
GTEX-145LU-0826-SM-79OJJ	Blood Vessel	RNASEQ
GTEX-145ME-2226-SM-5S2VY	Blood Vessel	RNASEQ
GTEX-145MF-0426-SM-5LU9T	Blood Vessel	RNASEQ
GTEX-145MH-1026-SM-5Q5CI	Blood Vessel	RNASEQ
GTEX-145MH-1526-SM-5LUAU	Blood Vessel	RNASEQ
GTEX-145MN-2326-SM-5SIB7	Blood Vessel	RNASEQ
GTEX-145MO-0626-SM-5NQAW	Blood Vessel	RNASEQ
GTEX-145MO-1226-SM-5QGPC	Blood Vessel	RNASEQ
GTEX-146FH-0426-SM-5QGPS	Blood Vessel	RNASEQ
GTEX-146FH-0926-SM-5SI96	Blood Vessel	RNASEQ
GTEX-146FH-1326-SM-5NQBI	Blood Vessel	RNASEQ
GTEX-146FQ-0526-SM-5LU9I	Blood Vessel	RNASEQ
GTEX-146FQ-0826-SM-5LUAJ	Blood Vessel	RNASEQ
GTEX-146FR-1026-SM-5NQ9T	Blood Vessel	RNASEQ
GTEX-146FR-1626-SM-5Q5DS	Blood Vessel	RNASEQ
GTEX-14753-0226-SM-5Q5CH	Blood Vessel	RNASEQ
GTEX-147F3-0426-SM-5SI8V	Blood Vessel	RNASEQ
GTEX-147F4-0126-SM-5QGPV	Blood Vessel	RNASEQ
GTEX-147F4-1026-SM-5Q5F9	Blood Vessel	RNASEQ
GTEX-147F4-1326-SM-5LU9V	Blood Vessel	RNASEQ
GTEX-147JS-0726-SM-5S2UL	Blood Vessel	RNASEQ
GTEX-148VJ-0426-SM-5S2V8	Blood Vessel	RNASEQ
GTEX-1497J-1026-SM-5NQAV	Blood Vessel	RNASEQ
GTEX-14A5H-0226-SM-5S2VK	Blood Vessel	RNASEQ
GTEX-14A5I-1326-SM-5SIAQ	Blood Vessel	RNASEQ
GTEX-14A6H-2726-SM-5QGPL	Blood Vessel	RNASEQ
GTEX-14AS3-0526-SM-5QGQQ	Blood Vessel	RNASEQ
GTEX-14AS3-2326-SM-5S2NZ	Blood Vessel	RNASEQ
GTEX-14ASI-1126-SM-5QGPN	Blood Vessel	RNASEQ
GTEX-14B4R-0226-SM-5TDDO	Blood Vessel	RNASEQ
GTEX-14B4R-2026-SM-5QGQL	Blood Vessel	RNASEQ
GTEX-14BIM-2626-SM-5S2OF	Blood Vessel	RNASEQ
GTEX-14BIN-0926-SM-5S2OZ	Blood Vessel	RNASEQ
GTEX-14BMU-0326-SM-793DO	Blood Vessel	RNASEQ
GTEX-14BMU-2426-SM-5RQIJ	Blood Vessel	RNASEQ
GTEX-14BMV-0526-SM-5S2NE	Blood Vessel	RNASEQ
GTEX-14BMV-0926-SM-7DHKM	Blood Vessel	RNASEQ
GTEX-14BMV-1226-SM-5TDDY	Blood Vessel	RNASEQ
GTEX-14C38-1226-SM-5S2UK	Blood Vessel	RNASEQ
GTEX-14C39-0126-SM-6128R	Blood Vessel	RNASEQ
GTEX-14C39-2626-SM-5S2QD	Blood Vessel	RNASEQ
GTEX-14C5O-0526-SM-62LEI	Blood Vessel	RNASEQ
GTEX-14C5O-1426-SM-5RQI8	Blood Vessel	RNASEQ
GTEX-14C5O-1526-SM-7DHKT	Blood Vessel	RNASEQ
GTEX-14DAQ-0526-SM-793AY	Blood Vessel	RNASEQ
GTEX-14DAQ-1326-SM-5RQIM	Blood Vessel	RNASEQ
GTEX-14DAR-2126-SM-5RQID	Blood Vessel	RNASEQ
GTEX-14E1K-0726-SM-62LDU	Blood Vessel	RNASEQ
GTEX-14E1K-0926-SM-5S2U4	Blood Vessel	RNASEQ
GTEX-14E1K-2526-SM-5ZZWA	Blood Vessel	RNASEQ
GTEX-14E6C-0626-SM-664NA	Blood Vessel	RNASEQ
GTEX-14E6C-1126-SM-62LDM	Blood Vessel	RNASEQ
GTEX-14E6E-2126-SM-664N6	Blood Vessel	RNASEQ
GTEX-14E7W-0526-SM-5S2W8	Blood Vessel	RNASEQ
GTEX-14E7W-1026-SM-62LEK	Blood Vessel	RNASEQ
GTEX-14E7W-1426-SM-6LLJ2	Blood Vessel	RNASEQ
GTEX-14H4A-0526-SM-62LEU	Blood Vessel	RNASEQ
GTEX-14ICL-0326-SM-5S2OS	Blood Vessel	RNASEQ
GTEX-14ICL-1826-SM-5RQIY	Blood Vessel	RNASEQ
GTEX-14JFF-0526-SM-62LFL	Blood Vessel	RNASEQ
GTEX-14JG1-0326-SM-62LDO	Blood Vessel	RNASEQ
GTEX-14JG6-2026-SM-6EU2E	Blood Vessel	RNASEQ
GTEX-14PHY-2726-SM-62LE2	Blood Vessel	RNASEQ
GTEX-14PII-0526-SM-6EU2A	Blood Vessel	RNASEQ
GTEX-14PJ2-1226-SM-62LFE	Blood Vessel	RNASEQ
GTEX-14PJ3-0226-SM-6EU37	Blood Vessel	RNASEQ
GTEX-14PJ3-2126-SM-5ZZVL	Blood Vessel	RNASEQ
GTEX-14PJ4-0826-SM-6LLH5	Blood Vessel	RNASEQ
GTEX-14PJ4-1026-SM-6AJ97	Blood Vessel	RNASEQ
GTEX-14PJ5-1926-SM-6LLIM	Blood Vessel	RNASEQ
GTEX-14PJ6-0526-SM-6LLIU	Blood Vessel	RNASEQ
GTEX-14PJ6-1226-SM-6LLHJ	Blood Vessel	RNASEQ
GTEX-14PJM-0626-SM-686ZN	Blood Vessel	RNASEQ
GTEX-14PJM-1026-SM-6ETZT	Blood Vessel	RNASEQ
GTEX-14PJM-1426-SM-62LF3	Blood Vessel	RNASEQ
GTEX-14PJN-2226-SM-6872I	Blood Vessel	RNASEQ
GTEX-14PK6-0626-SM-6AJ9P	Blood Vessel	RNASEQ
GTEX-14PK6-2326-SM-69LOG	Blood Vessel	RNASEQ
GTEX-14PKU-2226-SM-7LG5T	Blood Vessel	RNASEQ
GTEX-14PN3-0426-SM-6LLIY	Blood Vessel	RNASEQ
GTEX-14PN4-0426-SM-6AJ9N	Blood Vessel	RNASEQ
GTEX-14XAO-1026-SM-6LLJ7	Blood Vessel	RNASEQ
GTEX-15CHC-0526-SM-6EU23	Blood Vessel	RNASEQ
GTEX-15CHC-0626-SM-686YV	Blood Vessel	RNASEQ
GTEX-15CHQ-0626-SM-6AJ9E	Blood Vessel	RNASEQ
GTEX-15CHQ-1626-SM-6LLJR	Blood Vessel	RNASEQ
GTEX-15CHR-0526-SM-79OLJ	Blood Vessel	RNASEQ
GTEX-15D1Q-1226-SM-686Z1	Blood Vessel	RNASEQ
GTEX-15D79-0426-SM-6AJAW	Blood Vessel	RNASEQ
GTEX-15DDE-0426-SM-6M48M	Blood Vessel	RNASEQ
GTEX-15DDE-1226-SM-6PAN8	Blood Vessel	RNASEQ
GTEX-15DDE-1326-SM-6LLJM	Blood Vessel	RNASEQ
GTEX-15DYW-1226-SM-6PALV	Blood Vessel	RNASEQ
GTEX-15DZA-1226-SM-7KFS1	Blood Vessel	RNASEQ
GTEX-15DZA-2226-SM-7KUMY	Blood Vessel	RNASEQ
GTEX-15EOM-0526-SM-7KUFY	Blood Vessel	RNASEQ
GTEX-15ER7-1426-SM-6PAMA	Blood Vessel	RNASEQ
GTEX-15ER7-2026-SM-793B8	Blood Vessel	RNASEQ
GTEX-15ETS-0726-SM-6LPKL	Blood Vessel	RNASEQ
GTEX-15ETS-2426-SM-6PANJ	Blood Vessel	RNASEQ
GTEX-15EU6-0726-SM-7KUFU	Blood Vessel	RNASEQ
GTEX-15F5U-0226-SM-6PANK	Blood Vessel	RNASEQ
GTEX-15FZZ-0426-SM-6PANM	Blood Vessel	RNASEQ
GTEX-15G19-1026-SM-6PALM	Blood Vessel	RNASEQ
GTEX-15G1A-2326-SM-6PAMJ	Blood Vessel	RNASEQ
GTEX-15RIF-0126-SM-7KUG3	Blood Vessel	RNASEQ
GTEX-15RJ7-0526-SM-6PANP	Blood Vessel	RNASEQ
GTEX-15RJE-0526-SM-6PAMN	Blood Vessel	RNASEQ
GTEX-15RJE-2426-SM-6PAM9	Blood Vessel	RNASEQ
GTEX-15SDE-2526-SM-6PAL5	Blood Vessel	RNASEQ
GTEX-15SHU-1026-SM-6PAL7	Blood Vessel	RNASEQ
GTEX-15SHU-1226-SM-718BY	Blood Vessel	RNASEQ
GTEX-15SHV-0726-SM-6PAMO	Blood Vessel	RNASEQ
GTEX-15SHV-0826-SM-7KUFA	Blood Vessel	RNASEQ
GTEX-15SHW-0626-SM-6PALH	Blood Vessel	RNASEQ
GTEX-15SKB-0526-SM-6PAMP	Blood Vessel	RNASEQ
GTEX-15UF6-0226-SM-7KUF6	Blood Vessel	RNASEQ
GTEX-15UF6-0726-SM-6PALI	Blood Vessel	RNASEQ
GTEX-15UF7-2326-SM-7KUFO	Blood Vessel	RNASEQ
GTEX-16AAH-1926-SM-7LG4C	Blood Vessel	RNASEQ
GTEX-16GPK-0426-SM-6PAMW	Blood Vessel	RNASEQ
GTEX-16MT8-0126-SM-7DHLD	Blood Vessel	RNASEQ
GTEX-16MTA-1926-SM-7KUG1	Blood Vessel	RNASEQ
GTEX-16NPV-0526-SM-79OKI	Blood Vessel	RNASEQ
GTEX-16XZY-2426-SM-7EPGQ	Blood Vessel	RNASEQ
GTEX-16XZZ-0426-SM-793BW	Blood Vessel	RNASEQ
GTEX-16XZZ-1426-SM-7KUE3	Blood Vessel	RNASEQ
GTEX-16YQH-0626-SM-7938I	Blood Vessel	RNASEQ
GTEX-16YQH-0826-SM-7938J	Blood Vessel	RNASEQ
GTEX-178AV-1926-SM-7KUL9	Blood Vessel	RNASEQ
GTEX-17EUY-0326-SM-7DUEY	Blood Vessel	RNASEQ
GTEX-17EVP-0926-SM-7IGOY	Blood Vessel	RNASEQ
GTEX-17EVP-1226-SM-793BF	Blood Vessel	RNASEQ
GTEX-17EVQ-1126-SM-7LG58	Blood Vessel	RNASEQ
GTEX-17EVQ-1626-SM-79ONH	Blood Vessel	RNASEQ
GTEX-17F96-1126-SM-7EWDF	Blood Vessel	RNASEQ
GTEX-17F97-0226-SM-7LG6Q	Blood Vessel	RNASEQ
GTEX-17F98-0726-SM-793BJ	Blood Vessel	RNASEQ
GTEX-17F98-0926-SM-7DHLT	Blood Vessel	RNASEQ
GTEX-17F9E-0526-SM-7DUFD	Blood Vessel	RNASEQ
GTEX-17F9E-1226-SM-7EWDG	Blood Vessel	RNASEQ
GTEX-17F9Y-0826-SM-7LG52	Blood Vessel	RNASEQ
GTEX-17F9Y-1426-SM-7IGOO	Blood Vessel	RNASEQ
GTEX-17GQL-0426-SM-7LG5V	Blood Vessel	RNASEQ
GTEX-17GQL-2226-SM-718BB	Blood Vessel	RNASEQ
GTEX-17GQL-2326-SM-731EJ	Blood Vessel	RNASEQ
GTEX-17HGU-0526-SM-793BX	Blood Vessel	RNASEQ
GTEX-17HHE-2326-SM-793C5	Blood Vessel	RNASEQ
GTEX-17HHY-0526-SM-793BZ	Blood Vessel	RNASEQ
GTEX-17HII-0626-SM-7LT9H	Blood Vessel	RNASEQ
GTEX-17HII-1126-SM-7IGOP	Blood Vessel	RNASEQ
GTEX-17HII-1826-SM-7DUFQ	Blood Vessel	RNASEQ
GTEX-17KNJ-0526-SM-7LTA8	Blood Vessel	RNASEQ
GTEX-17KNJ-2526-SM-7DUFR	Blood Vessel	RNASEQ
GTEX-17MF6-0526-SM-7LG4H	Blood Vessel	RNASEQ
GTEX-17MF6-1026-SM-7EWE1	Blood Vessel	RNASEQ
GTEX-17MFQ-2126-SM-7LG5W	Blood Vessel	RNASEQ
GTEX-183FY-0526-SM-7939Z	Blood Vessel	RNASEQ
GTEX-18465-0426-SM-7LTAE	Blood Vessel	RNASEQ
GTEX-18A66-0526-SM-7LG5O	Blood Vessel	RNASEQ
GTEX-18A66-1026-SM-731B8	Blood Vessel	RNASEQ
GTEX-18A66-1326-SM-7LG4M	Blood Vessel	RNASEQ
GTEX-18A67-0526-SM-7LT9X	Blood Vessel	RNASEQ
GTEX-18A67-0926-SM-7LG5Y	Blood Vessel	RNASEQ
GTEX-18A67-1426-SM-718BC	Blood Vessel	RNASEQ
GTEX-18A6Q-0526-SM-7LG4O	Blood Vessel	RNASEQ
GTEX-18A6Q-1426-SM-7LG63	Blood Vessel	RNASEQ
GTEX-18A7A-0526-SM-718BI	Blood Vessel	RNASEQ
GTEX-18A7A-1126-SM-7LT8O	Blood Vessel	RNASEQ
GTEX-18A7A-1426-SM-731AP	Blood Vessel	RNASEQ
GTEX-18A7B-0526-SM-7LG68	Blood Vessel	RNASEQ
GTEX-18A7B-0926-SM-7189F	Blood Vessel	RNASEQ
GTEX-18D9A-1626-SM-7LG5Q	Blood Vessel	RNASEQ
GTEX-18D9B-0326-SM-731B2	Blood Vessel	RNASEQ
GTEX-18D9U-0926-SM-731AZ	Blood Vessel	RNASEQ
GTEX-18D9U-1326-SM-731BI	Blood Vessel	RNASEQ
GTEX-18QFQ-0526-SM-718AV	Blood Vessel	RNASEQ
GTEX-1A32A-0426-SM-7939P	Blood Vessel	RNASEQ
GTEX-1A32A-1726-SM-731BW	Blood Vessel	RNASEQ
GTEX-1A3MV-0426-SM-73KXL	Blood Vessel	RNASEQ
GTEX-1A3MV-2226-SM-731CP	Blood Vessel	RNASEQ
GTEX-1A3MW-0426-SM-731AI	Blood Vessel	RNASEQ
GTEX-1A3MX-0426-SM-72D5W	Blood Vessel	RNASEQ
GTEX-1A8G6-0226-SM-79ONQ	Blood Vessel	RNASEQ
GTEX-1A8G6-1726-SM-73KXZ	Blood Vessel	RNASEQ
GTEX-1A8G7-0426-SM-731B5	Blood Vessel	RNASEQ
GTEX-1AMEY-0726-SM-72D5X	Blood Vessel	RNASEQ
GTEX-1AMFI-0426-SM-731C7	Blood Vessel	RNASEQ
GTEX-1AMFI-2426-SM-73KWO	Blood Vessel	RNASEQ
GTEX-1AX8Z-0526-SM-7939M	Blood Vessel	RNASEQ
GTEX-1AX8Z-1226-SM-7DHM7	Blood Vessel	RNASEQ
GTEX-1AX8Z-1426-SM-7939T	Blood Vessel	RNASEQ
GTEX-1AX9I-0926-SM-73KX8	Blood Vessel	RNASEQ
GTEX-1AX9I-1226-SM-731CJ	Blood Vessel	RNASEQ
GTEX-1AX9K-0326-SM-7DHM9	Blood Vessel	RNASEQ
GTEX-1AX9K-2626-SM-793CO	Blood Vessel	RNASEQ
GTEX-1AYCT-0326-SM-73KVN	Blood Vessel	RNASEQ
GTEX-1AYCT-0626-SM-7EPI5	Blood Vessel	RNASEQ
GTEX-1AYD5-2126-SM-73KWQ	Blood Vessel	RNASEQ
GTEX-1B8KE-0226-SM-7EWEK	Blood Vessel	RNASEQ
GTEX-1B8KE-0426-SM-7189G	Blood Vessel	RNASEQ
GTEX-1B8KE-2326-SM-7939L	Blood Vessel	RNASEQ
GTEX-1B8KZ-2226-SM-73KYS	Blood Vessel	RNASEQ
GTEX-1B8L1-2826-SM-793D2	Blood Vessel	RNASEQ
GTEX-1B8SF-0726-SM-73KYZ	Blood Vessel	RNASEQ
GTEX-1B8SG-0526-SM-73KWP	Blood Vessel	RNASEQ
GTEX-1B8SG-0626-SM-79OL3	Blood Vessel	RNASEQ
GTEX-1B8SG-0926-SM-73KV6	Blood Vessel	RNASEQ
GTEX-1B932-0426-SM-73KX4	Blood Vessel	RNASEQ
GTEX-1B933-1126-SM-73KX2	Blood Vessel	RNASEQ
GTEX-1B97I-1926-SM-7DUGC	Blood Vessel	RNASEQ
GTEX-1B996-0626-SM-79OJP	Blood Vessel	RNASEQ
GTEX-1BAJH-0226-SM-7EPHQ	Blood Vessel	RNASEQ
GTEX-1C2JI-0426-SM-79OOF	Blood Vessel	RNASEQ
GTEX-1C2JI-1926-SM-73KXO	Blood Vessel	RNASEQ
GTEX-1C4CL-0126-SM-7IGN5	Blood Vessel	RNASEQ
GTEX-1C4CL-1226-SM-7DUFT	Blood Vessel	RNASEQ
GTEX-1C64O-0526-SM-793D6	Blood Vessel	RNASEQ
GTEX-1C64O-1126-SM-7IGMY	Blood Vessel	RNASEQ
GTEX-1C6VQ-0726-SM-7EPI6	Blood Vessel	RNASEQ
GTEX-1C6VQ-1326-SM-7939X	Blood Vessel	RNASEQ
GTEX-1C6VR-2826-SM-7EWEE	Blood Vessel	RNASEQ
GTEX-1C6WA-1126-SM-7IGP6	Blood Vessel	RNASEQ
GTEX-1CAMQ-0426-SM-7IGPL	Blood Vessel	RNASEQ
GTEX-1CAMS-1226-SM-79393	Blood Vessel	RNASEQ
GTEX-1CB4E-0726-SM-7EWEY	Blood Vessel	RNASEQ
GTEX-1CB4F-0726-SM-793AO	Blood Vessel	RNASEQ
GTEX-1CB4I-1826-SM-793CX	Blood Vessel	RNASEQ
GTEX-1EKGG-0826-SM-79OLL	Blood Vessel	RNASEQ
GTEX-1EMGI-0926-SM-7IGPV	Blood Vessel	RNASEQ
GTEX-1EN7A-1126-SM-7IGQ1	Blood Vessel	RNASEQ
GTEX-1EU9M-1726-SM-7EWF3	Blood Vessel	RNASEQ
GTEX-N7MS-0626-SM-2YUN7	Blood Vessel	RNASEQ
GTEX-N7MT-1426-SM-3LK5M	Blood Vessel	RNASEQ
GTEX-NFK9-0526-SM-2YUNL	Blood Vessel	RNASEQ
GTEX-NFK9-1326-SM-3LK5I	Blood Vessel	RNASEQ
GTEX-NPJ7-1326-SM-3MJHO	Blood Vessel	RNASEQ
GTEX-NPJ8-0526-SM-3MJHN	Blood Vessel	RNASEQ
GTEX-NPJ8-1326-SM-3LK6B	Blood Vessel	RNASEQ
GTEX-NPJ8-1826-SM-2YUNC	Blood Vessel	RNASEQ
GTEX-O5YT-0426-SM-3MJHD	Blood Vessel	RNASEQ
GTEX-O5YT-1826-SM-32PK9	Blood Vessel	RNASEQ
GTEX-O5YV-0426-SM-3LK66	Blood Vessel	RNASEQ
GTEX-O5YV-0626-SM-3LK64	Blood Vessel	RNASEQ
GTEX-O5YV-1626-SM-2YUNJ	Blood Vessel	RNASEQ
GTEX-O5YW-0426-SM-3MJHJ	Blood Vessel	RNASEQ
GTEX-O5YW-1826-SM-2YUN2	Blood Vessel	RNASEQ
GTEX-O5YW-3026-SM-3MJHI	Blood Vessel	RNASEQ
GTEX-OHPK-0426-SM-3MJH3	Blood Vessel	RNASEQ
GTEX-OHPK-1826-SM-2YUMR	Blood Vessel	RNASEQ
GTEX-OHPL-0426-SM-3TW8X	Blood Vessel	RNASEQ
GTEX-OHPL-1826-SM-2YUN8	Blood Vessel	RNASEQ
GTEX-OHPL-3026-SM-3MJGS	Blood Vessel	RNASEQ
GTEX-OHPM-0426-SM-3TW8V	Blood Vessel	RNASEQ
GTEX-OHPM-1826-SM-2YUNF	Blood Vessel	RNASEQ
GTEX-OHPN-2826-SM-3LK67	Blood Vessel	RNASEQ
GTEX-OIZG-0426-SM-3LK5W	Blood Vessel	RNASEQ
GTEX-OIZH-1826-SM-2YUNP	Blood Vessel	RNASEQ
GTEX-OIZH-3026-SM-3NB1G	Blood Vessel	RNASEQ
GTEX-OIZI-0526-SM-2XCEG	Blood Vessel	RNASEQ
GTEX-OIZI-1126-SM-3NB1F	Blood Vessel	RNASEQ
GTEX-OOBJ-0426-SM-3NB1S	Blood Vessel	RNASEQ
GTEX-OOBJ-1826-SM-3NB1C	Blood Vessel	RNASEQ
GTEX-OOBJ-3026-SM-3NB1D	Blood Vessel	RNASEQ
GTEX-OOBK-0425-SM-3LK5O	Blood Vessel	RNASEQ
GTEX-OXRK-0526-SM-3NB2F	Blood Vessel	RNASEQ
GTEX-OXRL-0426-SM-3NM97	Blood Vessel	RNASEQ
GTEX-OXRL-1826-SM-2YUMV	Blood Vessel	RNASEQ
GTEX-OXRN-1226-SM-2I5EL	Blood Vessel	RNASEQ
GTEX-OXRO-1926-SM-2S1O3	Blood Vessel	RNASEQ
GTEX-OXRP-2426-SM-2S1NR	Blood Vessel	RNASEQ
GTEX-P44H-0626-SM-2XCF2	Blood Vessel	RNASEQ
GTEX-P44H-1026-SM-3NM96	Blood Vessel	RNASEQ
GTEX-P4PP-0426-SM-3NM9H	Blood Vessel	RNASEQ
GTEX-P4PP-1826-SM-2S1NT	Blood Vessel	RNASEQ
GTEX-P4PP-3026-SM-3P61O	Blood Vessel	RNASEQ
GTEX-P4PQ-0426-SM-3NMCI	Blood Vessel	RNASEQ
GTEX-P4QS-0426-SM-3NMCQ	Blood Vessel	RNASEQ
GTEX-P4QS-1826-SM-2S1NI	Blood Vessel	RNASEQ
GTEX-P4QT-1826-SM-2S1NJ	Blood Vessel	RNASEQ
GTEX-P78B-0726-SM-2S1O2	Blood Vessel	RNASEQ
GTEX-P78B-0826-SM-3NMCA	Blood Vessel	RNASEQ
GTEX-PLZ4-1326-SM-2S1O7	Blood Vessel	RNASEQ
GTEX-PLZ5-0426-SM-3P612	Blood Vessel	RNASEQ
GTEX-PLZ6-0326-SM-3P61J	Blood Vessel	RNASEQ
GTEX-PLZ6-1626-SM-3NB23	Blood Vessel	RNASEQ
GTEX-POMQ-0426-SM-3P61G	Blood Vessel	RNASEQ
GTEX-POMQ-2126-SM-2S1OJ	Blood Vessel	RNASEQ
GTEX-POYW-1126-SM-48TCI	Blood Vessel	RNASEQ
GTEX-PSDG-0526-SM-2S1OH	Blood Vessel	RNASEQ
GTEX-PSDG-0826-SM-48TCZ	Blood Vessel	RNASEQ
GTEX-PSDG-1026-SM-48TCV	Blood Vessel	RNASEQ
GTEX-PVOW-0726-SM-2XCF5	Blood Vessel	RNASEQ
GTEX-PW2O-0426-SM-48TCC	Blood Vessel	RNASEQ
GTEX-PW2O-1926-SM-2S1OB	Blood Vessel	RNASEQ
GTEX-PWCY-0326-SM-43IRU	Blood Vessel	RNASEQ
GTEX-PWCY-0426-SM-48TCW	Blood Vessel	RNASEQ
GTEX-PWCY-2226-SM-2S1OP	Blood Vessel	RNASEQ
GTEX-PWN1-1826-SM-2S1PE	Blood Vessel	RNASEQ
GTEX-PX3G-0426-SM-48U1C	Blood Vessel	RNASEQ
GTEX-PX3G-1826-SM-2S1PK	Blood Vessel	RNASEQ
GTEX-PX3G-3026-SM-48TZR	Blood Vessel	RNASEQ
GTEX-Q2AG-0526-SM-2S1PW	Blood Vessel	RNASEQ
GTEX-Q2AG-0926-SM-48U1Q	Blood Vessel	RNASEQ
GTEX-Q2AH-0326-SM-48U1K	Blood Vessel	RNASEQ
GTEX-Q2AH-0626-SM-48TZJ	Blood Vessel	RNASEQ
GTEX-Q2AH-2026-SM-2S1PX	Blood Vessel	RNASEQ
GTEX-Q2AI-1726-SM-2S1PZ	Blood Vessel	RNASEQ
GTEX-Q734-2226-SM-3GAD9	Blood Vessel	RNASEQ
GTEX-QCQG-1526-SM-48U25	Blood Vessel	RNASEQ
GTEX-QCQG-1926-SM-5SI7Q	Blood Vessel	RNASEQ
GTEX-QDT8-0426-SM-32PKZ	Blood Vessel	RNASEQ
GTEX-QDT8-1026-SM-43V6X	Blood Vessel	RNASEQ
GTEX-QDVJ-0626-SM-48U1T	Blood Vessel	RNASEQ
GTEX-QDVJ-2126-SM-5S2U2	Blood Vessel	RNASEQ
GTEX-QDVN-0126-SM-4GIC9	Blood Vessel	RNASEQ
GTEX-QDVN-0226-SM-48TZ9	Blood Vessel	RNASEQ
GTEX-QDVN-2326-SM-2S1PF	Blood Vessel	RNASEQ
GTEX-QEG4-0926-SM-4R1JO	Blood Vessel	RNASEQ
GTEX-QEG4-1226-SM-2S1P6	Blood Vessel	RNASEQ
GTEX-QEG5-0626-SM-2S1PP	Blood Vessel	RNASEQ
GTEX-QEG5-1026-SM-4R1KT	Blood Vessel	RNASEQ
GTEX-QEG5-1226-SM-447AR	Blood Vessel	RNASEQ
GTEX-QEL4-0526-SM-3GIJ4	Blood Vessel	RNASEQ
GTEX-QEL4-1026-SM-4R1JK	Blood Vessel	RNASEQ
GTEX-QEL4-1126-SM-4R1JJ	Blood Vessel	RNASEQ
GTEX-QESD-0326-SM-47J4F	Blood Vessel	RNASEQ
GTEX-QESD-0426-SM-4R1JZ	Blood Vessel	RNASEQ
GTEX-QLQ7-0326-SM-4R1JV	Blood Vessel	RNASEQ
GTEX-QLQ7-0426-SM-4R1JU	Blood Vessel	RNASEQ
GTEX-QLQ7-1926-SM-2S1R6	Blood Vessel	RNASEQ
GTEX-QLQW-1526-SM-2S1QV	Blood Vessel	RNASEQ
GTEX-QMRM-0426-SM-4R1K2	Blood Vessel	RNASEQ
GTEX-QMRM-0626-SM-447BQ	Blood Vessel	RNASEQ
GTEX-QV31-0326-SM-447BM	Blood Vessel	RNASEQ
GTEX-QV31-1626-SM-2S1QC	Blood Vessel	RNASEQ
GTEX-QV44-0626-SM-4R1KJ	Blood Vessel	RNASEQ
GTEX-QV44-0726-SM-4R1KP	Blood Vessel	RNASEQ
GTEX-QV44-2226-SM-447A3	Blood Vessel	RNASEQ
GTEX-QVJO-0526-SM-447CE	Blood Vessel	RNASEQ
GTEX-QVUS-0426-SM-48FE3	Blood Vessel	RNASEQ
GTEX-QXCU-0226-SM-2TC5W	Blood Vessel	RNASEQ
GTEX-QXCU-0926-SM-48FEP	Blood Vessel	RNASEQ
GTEX-R53T-0726-SM-48FCS	Blood Vessel	RNASEQ
GTEX-R53T-0826-SM-48FCP	Blood Vessel	RNASEQ
GTEX-R53T-2026-SM-3GIJF	Blood Vessel	RNASEQ
GTEX-R55C-1826-SM-3GADI	Blood Vessel	RNASEQ
GTEX-R55D-1026-SM-3GAEQ	Blood Vessel	RNASEQ
GTEX-R55E-0326-SM-48FD2	Blood Vessel	RNASEQ
GTEX-R55E-1126-SM-48FDZ	Blood Vessel	RNASEQ
GTEX-R55G-0426-SM-48FDH	Blood Vessel	RNASEQ
GTEX-R55G-0626-SM-48FDB	Blood Vessel	RNASEQ
GTEX-REY6-0926-SM-48FDA	Blood Vessel	RNASEQ
GTEX-REY6-1126-SM-48FDU	Blood Vessel	RNASEQ
GTEX-RM2N-1826-SM-2TF5B	Blood Vessel	RNASEQ
GTEX-RN64-0526-SM-2TC5P	Blood Vessel	RNASEQ
GTEX-RN64-0726-SM-48FCV	Blood Vessel	RNASEQ
GTEX-RNOR-0426-SM-2TF4U	Blood Vessel	RNASEQ
GTEX-RTLS-0426-SM-2TF5K	Blood Vessel	RNASEQ
GTEX-RTLS-0726-SM-46MV4	Blood Vessel	RNASEQ
GTEX-RU1J-1926-SM-2TF6S	Blood Vessel	RNASEQ
GTEX-RU72-0226-SM-46MUD	Blood Vessel	RNASEQ
GTEX-RU72-1226-SM-2TF6N	Blood Vessel	RNASEQ
GTEX-RUSQ-0326-SM-47JWS	Blood Vessel	RNASEQ
GTEX-RUSQ-0426-SM-47JWR	Blood Vessel	RNASEQ
GTEX-RUSQ-1926-SM-2TF6K	Blood Vessel	RNASEQ
GTEX-RVPV-0226-SM-2TF6W	Blood Vessel	RNASEQ
GTEX-RWS6-0426-SM-47JXH	Blood Vessel	RNASEQ
GTEX-RWS6-0526-SM-4GIAJ	Blood Vessel	RNASEQ
GTEX-RWS6-2326-SM-2XCB4	Blood Vessel	RNASEQ
GTEX-RWSA-0526-SM-2XCBC	Blood Vessel	RNASEQ
GTEX-RWSA-0926-SM-47JXW	Blood Vessel	RNASEQ
GTEX-S32W-0426-SM-4AD6H	Blood Vessel	RNASEQ
GTEX-S32W-2426-SM-2XCAT	Blood Vessel	RNASEQ
GTEX-S33H-0726-SM-4AD6M	Blood Vessel	RNASEQ
GTEX-S33H-2426-SM-2XCB2	Blood Vessel	RNASEQ
GTEX-S341-2026-SM-2XCAA	Blood Vessel	RNASEQ
GTEX-S3XE-0226-SM-4AD6I	Blood Vessel	RNASEQ
GTEX-S3XE-0326-SM-4AD6L	Blood Vessel	RNASEQ
GTEX-S4P3-0326-SM-4AD6P	Blood Vessel	RNASEQ
GTEX-S4Q7-1326-SM-4AD74	Blood Vessel	RNASEQ
GTEX-S4Z8-0626-SM-4AD6J	Blood Vessel	RNASEQ
GTEX-S4Z8-0926-SM-4AD6Q	Blood Vessel	RNASEQ
GTEX-S7PM-0426-SM-3NM91	Blood Vessel	RNASEQ
GTEX-S7SE-0526-SM-2XCD8	Blood Vessel	RNASEQ
GTEX-S95S-0226-SM-4B656	Blood Vessel	RNASEQ
GTEX-S95S-1626-SM-2XCDJ	Blood Vessel	RNASEQ
GTEX-SE5C-0426-SM-4BRUI	Blood Vessel	RNASEQ
GTEX-SIU8-0426-SM-4BRUE	Blood Vessel	RNASEQ
GTEX-SJXC-0426-SM-2XCFH	Blood Vessel	RNASEQ
GTEX-SJXC-1126-SM-4DM6Y	Blood Vessel	RNASEQ
GTEX-SN8G-0526-SM-32PLE	Blood Vessel	RNASEQ
GTEX-SNMC-0226-SM-4DM6F	Blood Vessel	RNASEQ
GTEX-SNMC-1526-SM-2XCFN	Blood Vessel	RNASEQ
GTEX-SNOS-0326-SM-4DM6C	Blood Vessel	RNASEQ
GTEX-SNOS-1726-SM-32PLN	Blood Vessel	RNASEQ
GTEX-SSA3-0426-SM-32QPI	Blood Vessel	RNASEQ
GTEX-T2IS-1026-SM-32QP1	Blood Vessel	RNASEQ
GTEX-T5JC-0226-SM-32PMA	Blood Vessel	RNASEQ
GTEX-T5JC-0326-SM-4DM5C	Blood Vessel	RNASEQ
GTEX-T6MN-0426-SM-32PMF	Blood Vessel	RNASEQ
GTEX-T6MN-1126-SM-4DM71	Blood Vessel	RNASEQ
GTEX-T6MO-1926-SM-32QOJ	Blood Vessel	RNASEQ
GTEX-T8EM-0426-SM-4DM7E	Blood Vessel	RNASEQ
GTEX-T8EM-1626-SM-3DB7K	Blood Vessel	RNASEQ
GTEX-TKQ1-1226-SM-4GICJ	Blood Vessel	RNASEQ
GTEX-TKQ2-1026-SM-33HB7	Blood Vessel	RNASEQ
GTEX-TMMY-0626-SM-33HBD	Blood Vessel	RNASEQ
GTEX-TMMY-1026-SM-4DXTI	Blood Vessel	RNASEQ
GTEX-TSE9-0426-SM-3DB81	Blood Vessel	RNASEQ
GTEX-U3ZH-0426-SM-4DXSE	Blood Vessel	RNASEQ
GTEX-U3ZH-0626-SM-4DXT3	Blood Vessel	RNASEQ
GTEX-U3ZH-1726-SM-3DB79	Blood Vessel	RNASEQ
GTEX-U3ZM-0326-SM-4DXUJ	Blood Vessel	RNASEQ
GTEX-U3ZN-0426-SM-4DXSH	Blood Vessel	RNASEQ
GTEX-U3ZN-0526-SM-4DXTH	Blood Vessel	RNASEQ
GTEX-U3ZN-2526-SM-3DB7V	Blood Vessel	RNASEQ
GTEX-U412-0226-SM-3NMC8	Blood Vessel	RNASEQ
GTEX-U4B1-0226-SM-4DXU8	Blood Vessel	RNASEQ
GTEX-U4B1-1926-SM-3DB9E	Blood Vessel	RNASEQ
GTEX-U8T8-0326-SM-3DB93	Blood Vessel	RNASEQ
GTEX-U8XE-0626-SM-3DB8U	Blood Vessel	RNASEQ
GTEX-U8XE-1026-SM-4E3HM	Blood Vessel	RNASEQ
GTEX-U8XE-1226-SM-4E3HN	Blood Vessel	RNASEQ
GTEX-UJHI-0226-SM-4IHJL	Blood Vessel	RNASEQ
GTEX-UJHI-0326-SM-4IHJE	Blood Vessel	RNASEQ
GTEX-UJHI-1926-SM-3DB8Z	Blood Vessel	RNASEQ
GTEX-UJMC-0426-SM-4IHJF	Blood Vessel	RNASEQ
GTEX-UJMC-0626-SM-4IHJQ	Blood Vessel	RNASEQ
GTEX-UJMC-2026-SM-3GADR	Blood Vessel	RNASEQ
GTEX-UPJH-0726-SM-4IHJW	Blood Vessel	RNASEQ
GTEX-UPJH-0926-SM-4IHKA	Blood Vessel	RNASEQ
GTEX-UPK5-0126-SM-3GADM	Blood Vessel	RNASEQ
GTEX-UPK5-1526-SM-4JBJA	Blood Vessel	RNASEQ
GTEX-V1D1-0326-SM-4JBIY	Blood Vessel	RNASEQ
GTEX-V1D1-2626-SM-4JBJH	Blood Vessel	RNASEQ
GTEX-V955-0926-SM-4JBJ8	Blood Vessel	RNASEQ
GTEX-V955-2626-SM-3NM9F	Blood Vessel	RNASEQ
GTEX-VJWN-0626-SM-3NMAN	Blood Vessel	RNASEQ
GTEX-VJYA-0226-SM-4KL1Q	Blood Vessel	RNASEQ
GTEX-VJYA-1826-SM-4KL1W	Blood Vessel	RNASEQ
GTEX-VUSG-0526-SM-4KL22	Blood Vessel	RNASEQ
GTEX-VUSG-0626-SM-4KL1Z	Blood Vessel	RNASEQ
GTEX-VUSG-2826-SM-4KKZM	Blood Vessel	RNASEQ
GTEX-W5WG-2226-SM-4LMI3	Blood Vessel	RNASEQ
GTEX-WCDI-0426-SM-4GIAL	Blood Vessel	RNASEQ
GTEX-WEY5-0326-SM-4LMI7	Blood Vessel	RNASEQ
GTEX-WEY5-2126-SM-3GILK	Blood Vessel	RNASEQ
GTEX-WFG7-0626-SM-4LMK6	Blood Vessel	RNASEQ
GTEX-WFG7-0926-SM-4LMK7	Blood Vessel	RNASEQ
GTEX-WFG7-2326-SM-3GIKV	Blood Vessel	RNASEQ
GTEX-WFG8-0826-SM-4LVN5	Blood Vessel	RNASEQ
GTEX-WFON-0526-SM-4LVLY	Blood Vessel	RNASEQ
GTEX-WFON-2526-SM-3LK7P	Blood Vessel	RNASEQ
GTEX-WH7G-0626-SM-4LVMO	Blood Vessel	RNASEQ
GTEX-WHPG-0726-SM-4M1XX	Blood Vessel	RNASEQ
GTEX-WHPG-2326-SM-3NMBP	Blood Vessel	RNASEQ
GTEX-WHSB-0226-SM-4M1XE	Blood Vessel	RNASEQ
GTEX-WHSE-1126-SM-3NMBU	Blood Vessel	RNASEQ
GTEX-WHWD-0226-SM-4OORT	Blood Vessel	RNASEQ
GTEX-WHWD-0526-SM-4OORW	Blood Vessel	RNASEQ
GTEX-WHWD-2426-SM-3LK6S	Blood Vessel	RNASEQ
GTEX-WL46-0526-SM-3LK7W	Blood Vessel	RNASEQ
GTEX-WOFM-1726-SM-3MJFA	Blood Vessel	RNASEQ
GTEX-WQUQ-1526-SM-4OOSM	Blood Vessel	RNASEQ
GTEX-WRHK-1726-SM-3MJFK	Blood Vessel	RNASEQ
GTEX-WRHU-0726-SM-3MJFL	Blood Vessel	RNASEQ
GTEX-WRHU-1126-SM-4E3I1	Blood Vessel	RNASEQ
GTEX-WRHU-1326-SM-4E3K7	Blood Vessel	RNASEQ
GTEX-WWYW-0426-SM-3NB31	Blood Vessel	RNASEQ
GTEX-WY7C-0626-SM-4ONCT	Blood Vessel	RNASEQ
GTEX-WY7C-1526-SM-4OND2	Blood Vessel	RNASEQ
GTEX-WY7C-2826-SM-3NB3Q	Blood Vessel	RNASEQ
GTEX-WYBS-0426-SM-3NM9M	Blood Vessel	RNASEQ
GTEX-WYJK-0426-SM-3NM9G	Blood Vessel	RNASEQ
GTEX-WYJK-0926-SM-4ONCF	Blood Vessel	RNASEQ
GTEX-WYJK-1226-SM-4ONCP	Blood Vessel	RNASEQ
GTEX-WYVS-0426-SM-4ONDL	Blood Vessel	RNASEQ
GTEX-WYVS-2526-SM-3NMAT	Blood Vessel	RNASEQ
GTEX-WZTO-1126-SM-3NM93	Blood Vessel	RNASEQ
GTEX-WZTO-1626-SM-4PQYR	Blood Vessel	RNASEQ
GTEX-X261-0526-SM-4PQYS	Blood Vessel	RNASEQ
GTEX-X3Y1-0326-SM-4PQZ7	Blood Vessel	RNASEQ
GTEX-X4EO-1026-SM-4QARP	Blood Vessel	RNASEQ
GTEX-X4EP-0826-SM-3P5YK	Blood Vessel	RNASEQ
GTEX-X4EP-1426-SM-4PQZP	Blood Vessel	RNASEQ
GTEX-X4XY-0526-SM-46MW1	Blood Vessel	RNASEQ
GTEX-X4XY-1526-SM-4QASE	Blood Vessel	RNASEQ
GTEX-X5EB-0326-SM-4QASF	Blood Vessel	RNASEQ
GTEX-X5EB-2626-SM-4E3HZ	Blood Vessel	RNASEQ
GTEX-X62O-1626-SM-46MW9	Blood Vessel	RNASEQ
GTEX-X88G-0426-SM-47JZ5	Blood Vessel	RNASEQ
GTEX-XAJ8-1226-SM-47JYS	Blood Vessel	RNASEQ
GTEX-XBEC-0526-SM-4QARU	Blood Vessel	RNASEQ
GTEX-XBED-0726-SM-4GIAR	Blood Vessel	RNASEQ
GTEX-XBED-2426-SM-4AT4O	Blood Vessel	RNASEQ
GTEX-XBEW-0526-SM-4QASO	Blood Vessel	RNASEQ
GTEX-XBEW-0826-SM-4QASQ	Blood Vessel	RNASEQ
GTEX-XGQ4-0626-SM-4AT56	Blood Vessel	RNASEQ
GTEX-XGQ4-2426-SM-4AT55	Blood Vessel	RNASEQ
GTEX-XLM4-0426-SM-4AT54	Blood Vessel	RNASEQ
GTEX-XMK1-2526-SM-4B666	Blood Vessel	RNASEQ
GTEX-XOT4-0426-SM-4B66T	Blood Vessel	RNASEQ
GTEX-XPT6-0326-SM-4B66V	Blood Vessel	RNASEQ
GTEX-XPT6-0426-SM-4B672	Blood Vessel	RNASEQ
GTEX-XPT6-2226-SM-4B66R	Blood Vessel	RNASEQ
GTEX-XPVG-0926-SM-4B651	Blood Vessel	RNASEQ
GTEX-XPVG-2926-SM-4B66G	Blood Vessel	RNASEQ
GTEX-XQ3S-0126-SM-4BOO9	Blood Vessel	RNASEQ
GTEX-XQ8I-0326-SM-4BOPN	Blood Vessel	RNASEQ
GTEX-XQ8I-0826-SM-4BOOE	Blood Vessel	RNASEQ
GTEX-XQ8I-1326-SM-4BOPV	Blood Vessel	RNASEQ
GTEX-XUW1-0726-SM-4BOP5	Blood Vessel	RNASEQ
GTEX-XUW1-1126-SM-4BONZ	Blood Vessel	RNASEQ
GTEX-XUYS-0426-SM-47JX3	Blood Vessel	RNASEQ
GTEX-XUZC-0626-SM-4BOPG	Blood Vessel	RNASEQ
GTEX-XUZC-2026-SM-4BRW9	Blood Vessel	RNASEQ
GTEX-XV7Q-0526-SM-4BRWR	Blood Vessel	RNASEQ
GTEX-XV7Q-0626-SM-4BRV5	Blood Vessel	RNASEQ
GTEX-XXEK-0726-SM-4BRWF	Blood Vessel	RNASEQ
GTEX-XYKS-0426-SM-4BRW4	Blood Vessel	RNASEQ
GTEX-XYKS-2626-SM-4BRUT	Blood Vessel	RNASEQ
GTEX-Y111-0426-SM-4TT3K	Blood Vessel	RNASEQ
GTEX-Y114-0326-SM-4TT99	Blood Vessel	RNASEQ
GTEX-Y114-0426-SM-4TT6V	Blood Vessel	RNASEQ
GTEX-Y114-2726-SM-4TT9B	Blood Vessel	RNASEQ
GTEX-Y3I4-0326-SM-4TT28	Blood Vessel	RNASEQ
GTEX-Y3IK-0726-SM-4WWE5	Blood Vessel	RNASEQ
GTEX-Y3IK-0926-SM-51MQU	Blood Vessel	RNASEQ
GTEX-Y3IK-2826-SM-4WWDW	Blood Vessel	RNASEQ
GTEX-Y5LM-0226-SM-4VBRM	Blood Vessel	RNASEQ
GTEX-Y5LM-2326-SM-5S2NK	Blood Vessel	RNASEQ
GTEX-Y5V5-0426-SM-4VBPU	Blood Vessel	RNASEQ
GTEX-Y5V5-2726-SM-4VDS2	Blood Vessel	RNASEQ
GTEX-Y5V6-0326-SM-4VBRW	Blood Vessel	RNASEQ
GTEX-Y5V6-0426-SM-4VBRZ	Blood Vessel	RNASEQ
GTEX-Y5V6-2826-SM-4VDSF	Blood Vessel	RNASEQ
GTEX-Y8DK-0526-SM-4TT3R	Blood Vessel	RNASEQ
GTEX-Y8E4-0226-SM-4VBQ3	Blood Vessel	RNASEQ
GTEX-Y8E4-1126-SM-5IFIA	Blood Vessel	RNASEQ
GTEX-Y8LW-0426-SM-4VBQ6	Blood Vessel	RNASEQ
GTEX-Y9LG-0226-SM-4VBS4	Blood Vessel	RNASEQ
GTEX-Y9LG-2326-SM-4VDS1	Blood Vessel	RNASEQ
GTEX-YB5E-2426-SM-5IFIV	Blood Vessel	RNASEQ
GTEX-YB5K-0326-SM-5IFJQ	Blood Vessel	RNASEQ
GTEX-YB5K-0426-SM-5LUA4	Blood Vessel	RNASEQ
GTEX-YB5K-2526-SM-62LEW	Blood Vessel	RNASEQ
GTEX-YBZK-0226-SM-59HLO	Blood Vessel	RNASEQ
GTEX-YEC3-0326-SM-5IFJJ	Blood Vessel	RNASEQ
GTEX-YEC3-0526-SM-5IFHN	Blood Vessel	RNASEQ
GTEX-YEC3-1126-SM-5IFIH	Blood Vessel	RNASEQ
GTEX-YEC4-0426-SM-4W1ZH	Blood Vessel	RNASEQ
GTEX-YEC4-0726-SM-5CVLV	Blood Vessel	RNASEQ
GTEX-YEC4-2326-SM-5IFHV	Blood Vessel	RNASEQ
GTEX-YECK-0526-SM-4W1ZD	Blood Vessel	RNASEQ
GTEX-YECK-1326-SM-4W1ZF	Blood Vessel	RNASEQ
GTEX-YF7O-0226-SM-5IFJ4	Blood Vessel	RNASEQ
GTEX-YFC4-0326-SM-4TT3U	Blood Vessel	RNASEQ
GTEX-YFC4-0726-SM-62LF6	Blood Vessel	RNASEQ
GTEX-YFC4-0926-SM-5S2U7	Blood Vessel	RNASEQ
GTEX-YJ8A-0826-SM-5Q5A7	Blood Vessel	RNASEQ
GTEX-YJ8O-0126-SM-5QGRG	Blood Vessel	RNASEQ
GTEX-YJ8O-0226-SM-5S2NL	Blood Vessel	RNASEQ
GTEX-YJ8O-2726-SM-5IFJ7	Blood Vessel	RNASEQ
GTEX-Z93S-0926-SM-5HL8B	Blood Vessel	RNASEQ
GTEX-Z93T-0426-SM-5HL6G	Blood Vessel	RNASEQ
GTEX-Z9EW-0126-SM-5CVM6	Blood Vessel	RNASEQ
GTEX-Z9EW-1926-SM-5CVMP	Blood Vessel	RNASEQ
GTEX-ZA64-0126-SM-5HL8Z	Blood Vessel	RNASEQ
GTEX-ZA64-2226-SM-5Q5A9	Blood Vessel	RNASEQ
GTEX-ZAB4-0526-SM-5HL7Z	Blood Vessel	RNASEQ
GTEX-ZAB4-0726-SM-5HL8I	Blood Vessel	RNASEQ
GTEX-ZAB4-1926-SM-57WD8	Blood Vessel	RNASEQ
GTEX-ZAB5-2026-SM-5L3EQ	Blood Vessel	RNASEQ
GTEX-ZAJG-1226-SM-5S2MH	Blood Vessel	RNASEQ
GTEX-ZAK1-0426-SM-5J1MS	Blood Vessel	RNASEQ
GTEX-ZAK1-1226-SM-5Q5AA	Blood Vessel	RNASEQ
GTEX-ZAKK-0426-SM-5EGHB	Blood Vessel	RNASEQ
GTEX-ZC5H-0426-SM-5HL9R	Blood Vessel	RNASEQ
GTEX-ZC5H-1026-SM-5CVN1	Blood Vessel	RNASEQ
GTEX-ZDTS-0426-SM-4WAYH	Blood Vessel	RNASEQ
GTEX-ZDTS-1426-SM-5K7WC	Blood Vessel	RNASEQ
GTEX-ZDTT-0226-SM-4WKHM	Blood Vessel	RNASEQ
GTEX-ZDTT-2426-SM-4WKFX	Blood Vessel	RNASEQ
GTEX-ZDXO-2726-SM-4WKFA	Blood Vessel	RNASEQ
GTEX-ZDYS-0126-SM-5HL6X	Blood Vessel	RNASEQ
GTEX-ZDYS-0526-SM-5L3EE	Blood Vessel	RNASEQ
GTEX-ZDYS-1626-SM-4WKGB	Blood Vessel	RNASEQ
GTEX-ZE9C-0726-SM-4WKGA	Blood Vessel	RNASEQ
GTEX-ZF28-1026-SM-4WKGV	Blood Vessel	RNASEQ
GTEX-ZF29-0126-SM-4WKGZ	Blood Vessel	RNASEQ
GTEX-ZF29-0326-SM-4WKFB	Blood Vessel	RNASEQ
GTEX-ZF2S-0926-SM-4WWBJ	Blood Vessel	RNASEQ
GTEX-ZF2S-2426-SM-5DUXV	Blood Vessel	RNASEQ
GTEX-ZF3C-0526-SM-4WWBG	Blood Vessel	RNASEQ
GTEX-ZF3C-1326-SM-5A5MF	Blood Vessel	RNASEQ
GTEX-ZF3C-1426-SM-4WWCD	Blood Vessel	RNASEQ
GTEX-ZG7Y-0126-SM-4WWEX	Blood Vessel	RNASEQ
GTEX-ZGAY-0426-SM-4WWAM	Blood Vessel	RNASEQ
GTEX-ZGAY-0926-SM-4WWBQ	Blood Vessel	RNASEQ
GTEX-ZLFU-0126-SM-5EQMN	Blood Vessel	RNASEQ
GTEX-ZLV1-1926-SM-5FQSF	Blood Vessel	RNASEQ
GTEX-ZLWG-2426-SM-57WG6	Blood Vessel	RNASEQ
GTEX-ZP4G-0526-SM-4YCED	Blood Vessel	RNASEQ
GTEX-ZP4G-2126-SM-57WEA	Blood Vessel	RNASEQ
GTEX-ZPCL-0326-SM-5FQSG	Blood Vessel	RNASEQ
GTEX-ZPIC-1026-SM-59HKZ	Blood Vessel	RNASEQ
GTEX-ZPIC-2426-SM-5DUW1	Blood Vessel	RNASEQ
GTEX-ZPU1-0526-SM-4YCDA	Blood Vessel	RNASEQ
GTEX-ZPU1-2726-SM-4WWFT	Blood Vessel	RNASEQ
GTEX-ZQG8-0626-SM-57WF3	Blood Vessel	RNASEQ
GTEX-ZQUD-0226-SM-4YCEB	Blood Vessel	RNASEQ
GTEX-ZQUD-1326-SM-57WEF	Blood Vessel	RNASEQ
GTEX-ZT9W-0426-SM-57WF4	Blood Vessel	RNASEQ
GTEX-ZT9W-2726-SM-57WG8	Blood Vessel	RNASEQ
GTEX-ZT9X-2026-SM-57WEJ	Blood Vessel	RNASEQ
GTEX-ZTPG-0426-SM-5O98K	Blood Vessel	RNASEQ
GTEX-ZTX8-1826-SM-5N9E5	Blood Vessel	RNASEQ
GTEX-ZUA1-0426-SM-5NQAF	Blood Vessel	RNASEQ
GTEX-ZUA1-0626-SM-4YCCW	Blood Vessel	RNASEQ
GTEX-ZV6S-2026-SM-5NQ8P	Blood Vessel	RNASEQ
GTEX-ZV7C-0426-SM-51MQY	Blood Vessel	RNASEQ
GTEX-ZVE2-0526-SM-5GU7E	Blood Vessel	RNASEQ
GTEX-ZVP2-2226-SM-5GU6Q	Blood Vessel	RNASEQ
GTEX-ZVT2-0526-SM-5E455	Blood Vessel	RNASEQ
GTEX-ZVT2-0726-SM-5GIER	Blood Vessel	RNASEQ
GTEX-ZVT2-2626-SM-51MTD	Blood Vessel	RNASEQ
GTEX-ZVT3-0426-SM-5GIDW	Blood Vessel	RNASEQ
GTEX-ZVTK-0726-SM-5GZX6	Blood Vessel	RNASEQ
GTEX-ZVZO-0426-SM-5HL4Z	Blood Vessel	RNASEQ
GTEX-ZVZP-0126-SM-5NQ6Q	Blood Vessel	RNASEQ
GTEX-ZVZP-2726-SM-5GZXZ	Blood Vessel	RNASEQ
GTEX-ZXG5-0526-SM-5NQ7S	Blood Vessel	RNASEQ
GTEX-ZY6K-1926-SM-5GZXW	Blood Vessel	RNASEQ
GTEX-ZYFC-0726-SM-5E448	Blood Vessel	RNASEQ
GTEX-ZYFC-1226-SM-5GIE4	Blood Vessel	RNASEQ
GTEX-ZYFD-0526-SM-5E442	Blood Vessel	RNASEQ
GTEX-ZYFD-2126-SM-5E43D	Blood Vessel	RNASEQ
GTEX-ZYFG-0126-SM-5GIDH	Blood Vessel	RNASEQ
GTEX-ZYFG-0326-SM-5E45Z	Blood Vessel	RNASEQ
GTEX-ZYT6-0826-SM-5E43I	Blood Vessel	RNASEQ
GTEX-ZYT6-1026-SM-7LG6X	Blood Vessel	RNASEQ
GTEX-ZYT6-1526-SM-5E45F	Blood Vessel	RNASEQ
GTEX-ZYVF-0826-SM-5E447	Blood Vessel	RNASEQ
GTEX-ZYVF-2126-SM-5E44N	Blood Vessel	RNASEQ
GTEX-ZYW4-0426-SM-5GZYS	Blood Vessel	RNASEQ
GTEX-ZYW4-1226-SM-5E45B	Blood Vessel	RNASEQ
GTEX-ZYY3-1226-SM-5EQKM	Blood Vessel	RNASEQ
GTEX-ZZ64-1326-SM-5E444	Blood Vessel	RNASEQ
GTEX-ZZPU-2426-SM-5E44I	Blood Vessel	RNASEQ
GTEX-1117F-3226-SM-5N9CT	Brain	RNASEQ
GTEX-111FC-3126-SM-5GZZ2	Brain	RNASEQ
GTEX-111FC-3326-SM-5GZYV	Brain	RNASEQ
GTEX-1128S-2726-SM-5H12C	Brain	RNASEQ
GTEX-1128S-2826-SM-5N9DI	Brain	RNASEQ
GTEX-117XS-3026-SM-5N9CA	Brain	RNASEQ
GTEX-117XS-3126-SM-5GIDP	Brain	RNASEQ
GTEX-1192X-3126-SM-5N9BY	Brain	RNASEQ
GTEX-1192X-3226-SM-5987D	Brain	RNASEQ
GTEX-11DXW-1026-SM-5H11K	Brain	RNASEQ
GTEX-11DXW-1126-SM-5H12Q	Brain	RNASEQ
GTEX-11DXY-3126-SM-5N9BT	Brain	RNASEQ
GTEX-11DXY-3226-SM-5GIDE	Brain	RNASEQ
GTEX-11DYG-2926-SM-5H132	Brain	RNASEQ
GTEX-11DZ1-2926-SM-5A5KI	Brain	RNASEQ
GTEX-11EI6-2926-SM-5985U	Brain	RNASEQ
GTEX-11EI6-3026-SM-5GZZO	Brain	RNASEQ
GTEX-11EMC-3226-SM-5EGKW	Brain	RNASEQ
GTEX-11EMC-3326-SM-5P9JH	Brain	RNASEQ
GTEX-11GS4-3126-SM-5A5LH	Brain	RNASEQ
GTEX-11GSO-0011-R1b-SM-57WD3	Brain	RNASEQ
GTEX-11GSO-0011-R2a-SM-57WDF	Brain	RNASEQ
GTEX-11GSO-0011-R3b-SM-57WB2	Brain	RNASEQ
GTEX-11GSO-2926-SM-5HL73	Brain	RNASEQ
GTEX-11GSO-3026-SM-5Q5AL	Brain	RNASEQ
GTEX-11GSP-0011-R10a-SM-5NQ7J	Brain	RNASEQ
GTEX-11GSP-0011-R11b-SM-5NQ7V	Brain	RNASEQ
GTEX-11GSP-0011-R5a-SM-57WBE	Brain	RNASEQ
GTEX-11GSP-0011-R6b-SM-57WBQ	Brain	RNASEQ
GTEX-11GSP-0011-R7b-SM-57WC3	Brain	RNASEQ
GTEX-11GSP-0011-R8b-SM-5NQ79	Brain	RNASEQ
GTEX-11GSP-0011-R9b-SM-5NQ77	Brain	RNASEQ
GTEX-11GSP-3126-SM-5A5LL	Brain	RNASEQ
GTEX-11GSP-3226-SM-5986O	Brain	RNASEQ
GTEX-11H98-0011-R10b-SM-5NQ98	Brain	RNASEQ
GTEX-11H98-0011-R11b-SM-5NQ6U	Brain	RNASEQ
GTEX-11H98-0011-R5b-SM-57WCF	Brain	RNASEQ
GTEX-11H98-0011-R8a-SM-5NQ8V	Brain	RNASEQ
GTEX-11NUK-2926-SM-5A5MD	Brain	RNASEQ
GTEX-11NUK-3026-SM-5986K	Brain	RNASEQ
GTEX-11NV4-0011-R5a-SM-5NQ88	Brain	RNASEQ
GTEX-11NV4-0011-R6a-SM-57WD5	Brain	RNASEQ
GTEX-11NV4-0011-R7a-SM-57WDH	Brain	RNASEQ
GTEX-11NV4-2126-SM-5N9DS	Brain	RNASEQ
GTEX-11NV4-2226-SM-5BC4T	Brain	RNASEQ
GTEX-11O72-2826-SM-5HL6W	Brain	RNASEQ
GTEX-11O72-2926-SM-5BC4V	Brain	RNASEQ
GTEX-11OC5-0626-SM-5HL6M	Brain	RNASEQ
GTEX-11OC5-0726-SM-5P9JK	Brain	RNASEQ
GTEX-11OF3-0011-R11a-SM-57WCR	Brain	RNASEQ
GTEX-11OF3-0011-R5a-SM-57WB4	Brain	RNASEQ
GTEX-11OF3-0011-R6b-SM-57WBG	Brain	RNASEQ
GTEX-11OF3-0011-R7a-SM-57WCG	Brain	RNASEQ
GTEX-11OF3-0011-R8b-SM-57WCS	Brain	RNASEQ
GTEX-11ONC-0011-R1a-SM-57WD4	Brain	RNASEQ
GTEX-11ONC-0011-R8b-SM-5NQ87	Brain	RNASEQ
GTEX-11ONC-0011-R9b-SM-5NQ8J	Brain	RNASEQ
GTEX-11ONC-2926-SM-5P9JM	Brain	RNASEQ
GTEX-11ONC-3026-SM-5985W	Brain	RNASEQ
GTEX-11PRG-0011-R2a-SM-69LQ5	Brain	RNASEQ
GTEX-11PRG-2826-SM-5BC54	Brain	RNASEQ
GTEX-11PRG-2926-SM-5987A	Brain	RNASEQ
GTEX-11TTK-2826-SM-5GU5K	Brain	RNASEQ
GTEX-11TTK-2926-SM-5PNYP	Brain	RNASEQ
GTEX-11TUW-0011-R5b-SM-5BC6Q	Brain	RNASEQ
GTEX-11UD1-0011-R1b-SM-5BC7D	Brain	RNASEQ
GTEX-11UD1-0011-R2b-SM-5BC6O	Brain	RNASEQ
GTEX-11UD1-0011-R3a-SM-5BC6S	Brain	RNASEQ
GTEX-11UD1-0011-R5b-SM-5P9FP	Brain	RNASEQ
GTEX-11WQC-0011-R10a-SM-57WCT	Brain	RNASEQ
GTEX-11WQC-0011-R11b-SM-57WD6	Brain	RNASEQ
GTEX-11WQC-0011-R5a-SM-5BC74	Brain	RNASEQ
GTEX-11WQC-0011-R6a-SM-5BC77	Brain	RNASEQ
GTEX-11WQC-0011-R7b-SM-5BC7A	Brain	RNASEQ
GTEX-11WQC-0011-R8b-SM-57WCH	Brain	RNASEQ
GTEX-11WQK-0011-R10a-SM-5BC6R	Brain	RNASEQ
GTEX-11WQK-0011-R8a-SM-5BC7C	Brain	RNASEQ
GTEX-11WQK-0011-R9b-SM-5BC6N	Brain	RNASEQ
GTEX-11WQK-3026-SM-5EQL6	Brain	RNASEQ
GTEX-11ZTS-0011-R1a-SM-5BC71	Brain	RNASEQ
GTEX-11ZTS-0011-R2b-SM-5BC75	Brain	RNASEQ
GTEX-11ZTS-0011-R3a-SM-5BC78	Brain	RNASEQ
GTEX-11ZTS-0011-R8a-SM-57WDI	Brain	RNASEQ
GTEX-11ZTS-3226-SM-5EGID	Brain	RNASEQ
GTEX-11ZU8-0011-R3a-SM-5BC6U	Brain	RNASEQ
GTEX-11ZU8-0011-R4a-SM-5BC6Y	Brain	RNASEQ
GTEX-11ZUS-0011-R10b-SM-5BC79	Brain	RNASEQ
GTEX-11ZUS-0011-R11b-SM-5BC7B	Brain	RNASEQ
GTEX-11ZUS-0011-R8a-SM-5BC73	Brain	RNASEQ
GTEX-11ZUS-0011-R9b-SM-5BC76	Brain	RNASEQ
GTEX-11ZUS-2826-SM-5EQKW	Brain	RNASEQ
GTEX-11ZUS-2926-SM-5FQSL	Brain	RNASEQ
GTEX-11ZVC-0011-R1b-SM-5BC6M	Brain	RNASEQ
GTEX-11ZVC-0011-R3a-SM-5BC6V	Brain	RNASEQ
GTEX-11ZVC-0011-R4a-SM-5BC6Z	Brain	RNASEQ
GTEX-11ZVC-0011-R9a-SM-57WC5	Brain	RNASEQ
GTEX-11ZVC-3026-SM-59HJM	Brain	RNASEQ
GTEX-12126-0011-R10b-SM-5BC6T	Brain	RNASEQ
GTEX-12126-0011-R11a-SM-5BC6X	Brain	RNASEQ
GTEX-12126-0011-R9b-SM-5BC6P	Brain	RNASEQ
GTEX-12126-0926-SM-5FQTW	Brain	RNASEQ
GTEX-12126-1026-SM-5P9JJ	Brain	RNASEQ
GTEX-1212Z-0011-R1b-SM-5BC72	Brain	RNASEQ
GTEX-12584-0011-R6a-SM-5NQ7C	Brain	RNASEQ
GTEX-12696-3026-SM-5FQTU	Brain	RNASEQ
GTEX-1269C-3126-SM-5EGI6	Brain	RNASEQ
GTEX-12WSA-0011-R10b-SM-5P9ET	Brain	RNASEQ
GTEX-12WSA-0011-R2a-SM-57WDK	Brain	RNASEQ
GTEX-12WSA-0011-R4a-SM-57WB7	Brain	RNASEQ
GTEX-12WSA-0011-R5b-SM-5GU5I	Brain	RNASEQ
GTEX-12WSA-0011-R7b-SM-5GU5U	Brain	RNASEQ
GTEX-12WSA-0011-R8a-SM-5P9EX	Brain	RNASEQ
GTEX-12WSA-2926-SM-5EQ4D	Brain	RNASEQ
GTEX-12WSC-0011-R10a-SM-5GU57	Brain	RNASEQ
GTEX-12WSC-0011-R11a-SM-5GU5J	Brain	RNASEQ
GTEX-12WSC-0011-R3a-SM-5P9F1	Brain	RNASEQ
GTEX-12WSC-0011-R5b-SM-5CVNS	Brain	RNASEQ
GTEX-12WSC-0011-R6b-SM-5LU99	Brain	RNASEQ
GTEX-12WSC-0011-R7b-SM-5LU9L	Brain	RNASEQ
GTEX-12WSC-0011-R9a-SM-5GU4U	Brain	RNASEQ
GTEX-12WSC-2926-SM-5BC5Z	Brain	RNASEQ
GTEX-12WSC-3026-SM-5GCNF	Brain	RNASEQ
GTEX-12WSD-0011-R10b-SM-5GU79	Brain	RNASEQ
GTEX-12WSD-0011-R1b-SM-5LZVY	Brain	RNASEQ
GTEX-12WSD-0011-R2a-SM-5LZWB	Brain	RNASEQ
GTEX-12WSD-0011-R3b-SM-5LZWN	Brain	RNASEQ
GTEX-12WSD-0011-R4b-SM-5LZUA	Brain	RNASEQ
GTEX-12WSD-0011-R5b-SM-5CVNG	Brain	RNASEQ
GTEX-12WSD-0011-R6b-SM-5P9JU	Brain	RNASEQ
GTEX-12WSD-0011-R7b-SM-5PNWE	Brain	RNASEQ
GTEX-12WSD-0011-R9a-SM-5GU6W	Brain	RNASEQ
GTEX-12WSD-3026-SM-5LZU7	Brain	RNASEQ
GTEX-12WSD-3126-SM-5HL7P	Brain	RNASEQ
GTEX-12WSE-0011-R10b-SM-5P9JV	Brain	RNASEQ
GTEX-12WSE-0011-R11b-SM-5P9JW	Brain	RNASEQ
GTEX-12WSE-0011-R1b-SM-5GU4V	Brain	RNASEQ
GTEX-12WSE-0011-R6b-SM-5LZV5	Brain	RNASEQ
GTEX-12WSE-0011-R7a-SM-5PNWF	Brain	RNASEQ
GTEX-12WSE-2926-SM-5RQJ9	Brain	RNASEQ
GTEX-12WSF-0011-R10a-SM-5LZVH	Brain	RNASEQ
GTEX-12WSF-0011-R11a-SM-5LZVT	Brain	RNASEQ
GTEX-12WSF-0011-R1a-SM-5DUVI	Brain	RNASEQ
GTEX-12WSF-0011-R2a-SM-5DUVU	Brain	RNASEQ
GTEX-12WSF-0011-R3a-SM-5DUW7	Brain	RNASEQ
GTEX-12WSF-0011-R4b-SM-5HL88	Brain	RNASEQ
GTEX-12WSF-0011-R5a-SM-5HL8K	Brain	RNASEQ
GTEX-12WSF-0011-R6b-SM-5HL8W	Brain	RNASEQ
GTEX-12WSF-0011-R7b-SM-5HL99	Brain	RNASEQ
GTEX-12WSF-3126-SM-6M478	Brain	RNASEQ
GTEX-12WSH-0011-R10a-SM-5LZUS	Brain	RNASEQ
GTEX-12WSH-0011-R11a-SM-5LZVM	Brain	RNASEQ
GTEX-12WSH-0011-R1a-SM-5GU5V	Brain	RNASEQ
GTEX-12WSH-0011-R2a-SM-5GU68	Brain	RNASEQ
GTEX-12WSH-0011-R4a-SM-5GU6K	Brain	RNASEQ
GTEX-12WSH-0011-R5b-SM-5P9F3	Brain	RNASEQ
GTEX-12WSH-0011-R6b-SM-5P9F4	Brain	RNASEQ
GTEX-12WSH-0011-R9b-SM-5LZUG	Brain	RNASEQ
GTEX-12WSH-3026-SM-5CVNI	Brain	RNASEQ
GTEX-12WSH-3126-SM-5LZW8	Brain	RNASEQ
GTEX-12WSI-0011-R11b-SM-5P9EZ	Brain	RNASEQ
GTEX-12WSI-0011-R7b-SM-5GU78	Brain	RNASEQ
GTEX-12WSM-0011-R10a-SM-5DUWV	Brain	RNASEQ
GTEX-12WSM-0011-R11a-SM-5DUX8	Brain	RNASEQ
GTEX-12WSM-0011-R1a-SM-5LZW6	Brain	RNASEQ
GTEX-12WSM-0011-R3b-SM-5LZWI	Brain	RNASEQ
GTEX-12WSM-0011-R5a-SM-5EQ4Y	Brain	RNASEQ
GTEX-12WSM-0011-R6b-SM-5EQ6N	Brain	RNASEQ
GTEX-12WSM-0011-R7b-SM-5EGLD	Brain	RNASEQ
GTEX-12WSM-0011-R8a-SM-5DUWJ	Brain	RNASEQ
GTEX-12WSM-2126-SM-5GCOC	Brain	RNASEQ
GTEX-12ZZW-0011-R10b-SM-5HL9X	Brain	RNASEQ
GTEX-12ZZW-0011-R3a-SM-5DUWW	Brain	RNASEQ
GTEX-12ZZW-0011-R4a-SM-5DUX9	Brain	RNASEQ
GTEX-12ZZW-0011-R5a-SM-5DUVN	Brain	RNASEQ
GTEX-12ZZW-0011-R6a-SM-5DUVZ	Brain	RNASEQ
GTEX-12ZZW-0011-R7a-SM-5DUWC	Brain	RNASEQ
GTEX-12ZZW-2926-SM-5LZUP	Brain	RNASEQ
GTEX-12ZZX-0011-R10b-SM-5DUWK	Brain	RNASEQ
GTEX-12ZZX-0011-R11a-SM-5DUVJ	Brain	RNASEQ
GTEX-12ZZX-0011-R1a-SM-5EQ6B	Brain	RNASEQ
GTEX-12ZZX-0011-R2a-SM-5EGLG	Brain	RNASEQ
GTEX-12ZZX-0011-R3b-SM-5EGLH	Brain	RNASEQ
GTEX-12ZZX-0011-R5a-SM-5HL89	Brain	RNASEQ
GTEX-12ZZX-0011-R6a-SM-5HL8L	Brain	RNASEQ
GTEX-12ZZX-0011-R7b-SM-5DUVV	Brain	RNASEQ
GTEX-12ZZX-0011-R8a-SM-5DUW8	Brain	RNASEQ
GTEX-12ZZX-2826-SM-5BC6K	Brain	RNASEQ
GTEX-12ZZX-2926-SM-5GCOQ	Brain	RNASEQ
GTEX-12ZZY-0011-R10b-SM-5HL7W	Brain	RNASEQ
GTEX-12ZZY-0011-R5a-SM-5EGL9	Brain	RNASEQ
GTEX-12ZZY-0011-R6b-SM-5EGLA	Brain	RNASEQ
GTEX-12ZZY-0011-R7a-SM-5EGLB	Brain	RNASEQ
GTEX-12ZZY-2926-SM-5DUXO	Brain	RNASEQ
GTEX-12ZZY-3026-SM-5GCOU	Brain	RNASEQ
GTEX-12ZZZ-0011-R10a-SM-5P9HC	Brain	RNASEQ
GTEX-12ZZZ-0011-R11a-SM-5EGLC	Brain	RNASEQ
GTEX-12ZZZ-0011-R3b-SM-5DUXK	Brain	RNASEQ
GTEX-12ZZZ-0011-R4b-SM-5DUV7	Brain	RNASEQ
GTEX-12ZZZ-0011-R5a-SM-5EQ4M	Brain	RNASEQ
GTEX-12ZZZ-0011-R6b-SM-5EQ5B	Brain	RNASEQ
GTEX-12ZZZ-0011-R7b-SM-5EGLE	Brain	RNASEQ
GTEX-12ZZZ-3026-SM-5BC67	Brain	RNASEQ
GTEX-12ZZZ-3126-SM-5LZU6	Brain	RNASEQ
GTEX-13112-0011-R1b-SM-5HL7K	Brain	RNASEQ
GTEX-13112-0011-R3b-SM-5HL9L	Brain	RNASEQ
GTEX-13112-0011-R4b-SM-5DUXL	Brain	RNASEQ
GTEX-13112-0011-R5b-SM-5DUV8	Brain	RNASEQ
GTEX-13112-0011-R6b-SM-5DUVK	Brain	RNASEQ
GTEX-13112-0011-R7b-SM-5DUVW	Brain	RNASEQ
GTEX-13112-0011-R8b-SM-664OV	Brain	RNASEQ
GTEX-13112-2926-SM-5DUWT	Brain	RNASEQ
GTEX-1313W-0011-R10b-SM-5DUXA	Brain	RNASEQ
GTEX-1313W-0011-R11a-SM-5DUXN	Brain	RNASEQ
GTEX-1313W-0011-R1b-SM-5EQ4A	Brain	RNASEQ
GTEX-1313W-0011-R2a-SM-5EGLF	Brain	RNASEQ
GTEX-1313W-0011-R3a-SM-5EGLI	Brain	RNASEQ
GTEX-1313W-0011-R4b-SM-5KLZV	Brain	RNASEQ
GTEX-1313W-0011-R5b-SM-5L3EP	Brain	RNASEQ
GTEX-1313W-0011-R6a-SM-5K7XO	Brain	RNASEQ
GTEX-1313W-0011-R7b-SM-5DUWL	Brain	RNASEQ
GTEX-1313W-0011-R8a-SM-5DUVM	Brain	RNASEQ
GTEX-1313W-3026-SM-5LZUZ	Brain	RNASEQ
GTEX-1313W-3126-SM-5LZUI	Brain	RNASEQ
GTEX-131XH-0011-R10a-SM-5EGLJ	Brain	RNASEQ
GTEX-131XH-0011-R11a-SM-5EGLN	Brain	RNASEQ
GTEX-131XH-0011-R1a-SM-5DUWA	Brain	RNASEQ
GTEX-131XH-0011-R2b-SM-5DUVY	Brain	RNASEQ
GTEX-131XH-0011-R3b-SM-5DUWM	Brain	RNASEQ
GTEX-131XH-0011-R4b-SM-5DUWB	Brain	RNASEQ
GTEX-131XH-0011-R6a-SM-5KM2G	Brain	RNASEQ
GTEX-131XH-0011-R8a-SM-5EGLL	Brain	RNASEQ
GTEX-131XH-2926-SM-5LZU4	Brain	RNASEQ
GTEX-131XW-0011-R10a-SM-5DUVA	Brain	RNASEQ
GTEX-131XW-0011-R11a-SM-5DUV9	Brain	RNASEQ
GTEX-131XW-0011-R6b-SM-5K7XY	Brain	RNASEQ
GTEX-131XW-0011-R8a-SM-5DUWY	Brain	RNASEQ
GTEX-131XW-0011-R9a-SM-5N9EO	Brain	RNASEQ
GTEX-131XW-3126-SM-5LZUC	Brain	RNASEQ
GTEX-131YS-0011-R10b-SM-5EQ5N	Brain	RNASEQ
GTEX-131YS-0011-R11b-SM-5EGLM	Brain	RNASEQ
GTEX-131YS-0011-R1a-SM-5DUXC	Brain	RNASEQ
GTEX-131YS-0011-R3b-SM-5DUXB	Brain	RNASEQ
GTEX-131YS-0011-R4a-SM-5DUVL	Brain	RNASEQ
GTEX-131YS-0011-R5b-SM-5K7YB	Brain	RNASEQ
GTEX-131YS-0011-R7a-SM-5IJDA	Brain	RNASEQ
GTEX-131YS-0011-R9b-SM-5EQLY	Brain	RNASEQ
GTEX-131YS-3026-SM-5EGHY	Brain	RNASEQ
GTEX-131YS-3126-SM-5KLYT	Brain	RNASEQ
GTEX-132Q8-0011-R10b-SM-5DUWZ	Brain	RNASEQ
GTEX-132Q8-0011-R11b-SM-5DUW9	Brain	RNASEQ
GTEX-132Q8-0011-R1a-SM-5EGLK	Brain	RNASEQ
GTEX-132Q8-0011-R2b-SM-5EQ5Z	Brain	RNASEQ
GTEX-132Q8-0011-R5a-SM-5IJDM	Brain	RNASEQ
GTEX-132Q8-0011-R6a-SM-5K7YN	Brain	RNASEQ
GTEX-132Q8-0011-R7b-SM-5N9F1	Brain	RNASEQ
GTEX-132Q8-0011-R8b-SM-5DUWX	Brain	RNASEQ
GTEX-132Q8-2926-SM-5IFFP	Brain	RNASEQ
GTEX-132Q8-3026-SM-5PNVG	Brain	RNASEQ
GTEX-1399T-0011-R11a-SM-5J2O1	Brain	RNASEQ
GTEX-1399T-0011-R1b-SM-5DUWN	Brain	RNASEQ
GTEX-1399T-0011-R2b-SM-5DUXM	Brain	RNASEQ
GTEX-1399T-0011-R4b-SM-5DUVX	Brain	RNASEQ
GTEX-1399T-0011-R5b-SM-5IJDK	Brain	RNASEQ
GTEX-1399T-0011-R6b-SM-5K7YL	Brain	RNASEQ
GTEX-1399T-0011-R8b-SM-5IJD8	Brain	RNASEQ
GTEX-1399T-3026-SM-5KLZC	Brain	RNASEQ
GTEX-1399T-3126-SM-5IJFS	Brain	RNASEQ
GTEX-139T4-0011-R9b-SM-5HL6S	Brain	RNASEQ
GTEX-139T8-0011-R1a-SM-5HL75	Brain	RNASEQ
GTEX-139T8-0011-R3b-SM-5HL4R	Brain	RNASEQ
GTEX-139T8-0011-R4a-SM-5HL54	Brain	RNASEQ
GTEX-139T8-0011-R5b-SM-5J1MO	Brain	RNASEQ
GTEX-139T8-1026-SM-5J2MC	Brain	RNASEQ
GTEX-139TS-0011-R10a-SM-5K7TU	Brain	RNASEQ
GTEX-139TS-0011-R2b-SM-5J1MX	Brain	RNASEQ
GTEX-139TS-0011-R5b-SM-5J2MZ	Brain	RNASEQ
GTEX-139TS-0011-R6a-SM-5J2OB	Brain	RNASEQ
GTEX-139TS-0011-R7a-SM-5K7X7	Brain	RNASEQ
GTEX-139TS-3126-SM-5LZWX	Brain	RNASEQ
GTEX-139TT-0011-R11b-SM-5LZV1	Brain	RNASEQ
GTEX-139TT-0011-R1a-SM-5LZVD	Brain	RNASEQ
GTEX-139TT-0011-R3b-SM-5K7VL	Brain	RNASEQ
GTEX-139TT-0011-R5b-SM-5K7W8	Brain	RNASEQ
GTEX-139TT-0011-R6b-SM-5J2ON	Brain	RNASEQ
GTEX-139TT-0011-R7b-SM-5J2MN	Brain	RNASEQ
GTEX-139TT-2626-SM-5LZUB	Brain	RNASEQ
GTEX-139TU-0011-R5b-SM-5L3E1	Brain	RNASEQ
GTEX-139UW-0011-R11a-SM-5IJGN	Brain	RNASEQ
GTEX-139UW-0011-R9b-SM-5LZYT	Brain	RNASEQ
GTEX-13CF2-0011-R11b-SM-5LZXO	Brain	RNASEQ
GTEX-13CF2-0011-R1a-SM-5LZY1	Brain	RNASEQ
GTEX-13CF2-0011-R2a-SM-5L3DC	Brain	RNASEQ
GTEX-13CF2-0011-R3b-SM-5LZZ6	Brain	RNASEQ
GTEX-13CF2-0011-R5a-SM-5LZWS	Brain	RNASEQ
GTEX-13CF2-0011-R7b-SM-5K7UV	Brain	RNASEQ
GTEX-13CF2-0011-R8b-SM-5IJCX	Brain	RNASEQ
GTEX-13CF2-3026-SM-5IFFX	Brain	RNASEQ
GTEX-13CIG-0011-R3b-SM-5K7XF	Brain	RNASEQ
GTEX-13CIG-0011-R5b-SM-5L3F2	Brain	RNASEQ
GTEX-13CIG-0011-R8b-SM-5LZX5	Brain	RNASEQ
GTEX-13CIG-0011-R9a-SM-5K7VU	Brain	RNASEQ
GTEX-13CZV-0011-R10b-SM-5LZYD	Brain	RNASEQ
GTEX-13CZV-0011-R11b-SM-5N9FN	Brain	RNASEQ
GTEX-13CZV-0011-R3a-SM-5KM27	Brain	RNASEQ
GTEX-13CZV-0011-R4b-SM-5J2NY	Brain	RNASEQ
GTEX-13CZV-0011-R5a-SM-5K7XA	Brain	RNASEQ
GTEX-13CZV-0011-R7b-SM-5LZXH	Brain	RNASEQ
GTEX-13CZV-0011-R9a-SM-5LZXT	Brain	RNASEQ
GTEX-13FHO-0011-R10b-SM-5J2MM	Brain	RNASEQ
GTEX-13FHO-0011-R11b-SM-5LZYQ	Brain	RNASEQ
GTEX-13FHO-0011-R1b-SM-5KLZG	Brain	RNASEQ
GTEX-13FHO-0011-R3b-SM-5K7YA	Brain	RNASEQ
GTEX-13FHO-0011-R5b-SM-5LZZ3	Brain	RNASEQ
GTEX-13FHO-0011-R6b-SM-5LZX1	Brain	RNASEQ
GTEX-13FHO-0011-R7b-SM-5LZXD	Brain	RNASEQ
GTEX-13FHO-2926-SM-5L3ES	Brain	RNASEQ
GTEX-13FHO-3026-SM-5J1O9	Brain	RNASEQ
GTEX-13FHP-0011-R11b-SM-5LZXP	Brain	RNASEQ
GTEX-13FHP-0011-R1b-SM-5K7XL	Brain	RNASEQ
GTEX-13FHP-0011-R5b-SM-5LZY2	Brain	RNASEQ
GTEX-13FHP-0011-R6b-SM-5LZY6	Brain	RNASEQ
GTEX-13FHP-0011-R7b-SM-5LZYI	Brain	RNASEQ
GTEX-13FHP-2926-SM-5IJG9	Brain	RNASEQ
GTEX-13FHP-3026-SM-5IJBS	Brain	RNASEQ
GTEX-13FLV-0011-R10b-SM-5LZZ2	Brain	RNASEQ
GTEX-13FLV-0011-R11a-SM-5LZZ7	Brain	RNASEQ
GTEX-13FLV-0011-R3b-SM-5LZYP	Brain	RNASEQ
GTEX-13FLV-0011-R4a-SM-5LZYU	Brain	RNASEQ
GTEX-13FLV-0011-R5a-SM-5LZWT	Brain	RNASEQ
GTEX-13FLV-0011-R6a-SM-5KLZ4	Brain	RNASEQ
GTEX-13FLV-0011-R7b-SM-5K7WW	Brain	RNASEQ
GTEX-13FLV-0011-R8a-SM-5LZZE	Brain	RNASEQ
GTEX-13FLV-0011-R9b-SM-5L3DA	Brain	RNASEQ
GTEX-13FLW-0011-R10b-SM-5LZZF	Brain	RNASEQ
GTEX-13FLW-0011-R1b-SM-5LZX2	Brain	RNASEQ
GTEX-13FLW-0011-R5a-SM-5LZX6	Brain	RNASEQ
GTEX-13FLW-0011-R6b-SM-5L3EN	Brain	RNASEQ
GTEX-13FLW-0011-R7b-SM-5L3EZ	Brain	RNASEQ
GTEX-13FLW-0011-R8b-SM-5J1MZ	Brain	RNASEQ
GTEX-13FLW-1426-SM-5K7YE	Brain	RNASEQ
GTEX-13FTY-0011-R11a-SM-5IJEA	Brain	RNASEQ
GTEX-13FTY-0011-R1a-SM-5LZXE	Brain	RNASEQ
GTEX-13FTY-0011-R9b-SM-5KM2U	Brain	RNASEQ
GTEX-13FTZ-0011-R10b-SM-5KLZS	Brain	RNASEQ
GTEX-13FXS-0011-R10a-SM-5J2MA	Brain	RNASEQ
GTEX-13FXS-0011-R11a-SM-5L3DM	Brain	RNASEQ
GTEX-13FXS-0011-R1a-SM-5K7U6	Brain	RNASEQ
[truncated: 6,560 more rows]
