# Supplementary material for: Sperm Originated Chromatin Imprints and LincRNAs in Organismal Development and Cancer
Source: iScience. 2020 May 15;23(6):101165. doi: 10.1016/j.isci.2020.101165 (PMC7262563; doi:10.1016/j.isci.2020.101165)
Supplement: Table S2. List of lincRNA and Protein Coding Gene (PCG) Candidates Obtained from the Analysis, Related to Figure 1 [file mmc3.xlsx]

## Sheet: hg38_candidates
Table S2. List of lincRNA and protein coding gene (PCG) candidates obtained from the analysis, Related to Figure 1.
GeneID	GeneSymbol	Class	Strand	Cluster	Group
ENSG00000234474	MIR3663HG	lincRNA	-	high-K4	Sp
ENSG00000248540	AC010931.2	lincRNA	-	high-K4	Sp
ENSG00000227021	AC007557.1	lincRNA	+	high-K4	Sp		Sp = Sperm specific; SpOc = Commonly expressed in sperm and oocyte; high-K4 = high H3K4me3; low-K4 = low H3K4me3; bivalent = Enriched with both H3K4me3 and H3K27me3; K4-K27- = Lack of both H3K4me3 and H3K27me3
ENSG00000235601	BARX1-AS1	lincRNA	+	high-K4	Sp
ENSG00000223874	LINC01921	lincRNA	+	high-K4	Sp
ENSG00000243062	AL359853.3	lincRNA	+	high-K4	Sp
ENSG00000269959	SPACA6P-AS	lincRNA	-	high-K4	Sp
ENSG00000236502	SIX3-AS1	lincRNA	-	high-K4	Sp
ENSG00000266290	AC015813.3	lincRNA	-	high-K4	Sp
ENSG00000230400	LINC01747	lincRNA	-	high-K4	Sp
ENSG00000283072	AL158175.1	lincRNA	+	high-K4	Sp
ENSG00000253308	AC004080.1	lincRNA	-	high-K4	Sp
ENSG00000189419	SPATA41	lincRNA	-	high-K4	Sp
ENSG00000223734	AC098828.2	lincRNA	+	high-K4	Sp
ENSG00000261080	RUNX2-AS1	lincRNA	-	high-K4	Sp
ENSG00000168367	LINC00917	lincRNA	-	high-K4	Sp
ENSG00000249343	LINC01333	lincRNA	+	high-K4	Sp
ENSG00000240050	AL590542.1	lincRNA	+	high-K4	Sp
ENSG00000276407	AC024559.2	lincRNA	+	high-K4	Sp
ENSG00000259320	AC022523.3	lincRNA	-	high-K4	Sp
ENSG00000253787	LINC02219	lincRNA	+	high-K4	Sp
ENSG00000258678	LINC02317	lincRNA	-	high-K4	Sp
ENSG00000275846	AL513548.3	lincRNA	+	high-K4	Sp
ENSG00000259361	LINC00927	lincRNA	-	high-K4	Sp
ENSG00000260202	AL109954.1	lincRNA	-	high-K4	Sp
ENSG00000253199	LINC02153	lincRNA	+	high-K4	Sp
ENSG00000236295	AC007557.3	lincRNA	-	high-K4	Sp
ENSG00000263812	LINC00908	lincRNA	+	high-K4	Sp
ENSG00000234296	AL390961.2	lincRNA	+	high-K4	Sp
ENSG00000248809	LINC01095	lincRNA	-	high-K4	Sp
ENSG00000236172	MIR7515HG	lincRNA	-	high-K4	Sp
ENSG00000254654	AC068858.1	lincRNA	+	high-K4	Sp
ENSG00000260422	Z97205.2	lincRNA	-	high-K4	Sp
ENSG00000223993	AC025428.1	lincRNA	-	high-K4	Sp
ENSG00000256742	AC145422.1	lincRNA	+	high-K4	Sp
ENSG00000224504	AC025428.2	lincRNA	+	high-K4	Sp
ENSG00000265000	AC068512.1	lincRNA	+	high-K4	Sp
ENSG00000284623	AL139158.3	lincRNA	-	high-K4	Sp
ENSG00000268654	MIMT1	lincRNA	+	high-K4	Sp
ENSG00000248391	LINC02064	lincRNA	-	high-K4	Sp
ENSG00000253301	LINC01606	lincRNA	+	high-K4	Sp
ENSG00000248482	AC008406.1	lincRNA	-	high-K4	Sp
ENSG00000267777	LINC01791	lincRNA	+	high-K4	Sp
ENSG00000239921	LINC01471	lincRNA	-	high-K4	Sp
ENSG00000234169	LINC01868	lincRNA	-	high-K4	Sp
ENSG00000272853	AC069544.1	lincRNA	-	high-K4	Sp
ENSG00000259878	AC126323.3	lincRNA	-	high-K4	Sp
ENSG00000227029	AL139237.1	lincRNA	+	high-K4	Sp
ENSG00000272347	AC116351.2	lincRNA	+	high-K4	Sp
ENSG00000234967	AL357558.2	lincRNA	+	high-K4	Sp
ENSG00000233694	AC007365.3	lincRNA	+	high-K4	Sp
ENSG00000271889	AC016747.2	lincRNA	-	high-K4	Sp
ENSG00000256763	LINC02467	lincRNA	+	high-K4	Sp
ENSG00000266013	LINC02079	lincRNA	-	high-K4	Sp
ENSG00000237290	LINC01343	lincRNA	-	high-K4	Sp
ENSG00000259082	LINC02314	lincRNA	+	high-K4	Sp
ENSG00000250230	AP002754.1	lincRNA	+	high-K4	Sp
ENSG00000264520	AC005154.5	lincRNA	+	high-K4	Sp
ENSG00000215866	LINC01356	lincRNA	-	high-K4	Sp
ENSG00000249267	LINC00939	lincRNA	-	high-K4	Sp
ENSG00000241544	LINC02029	lincRNA	+	high-K4	Sp
ENSG00000234698	AL161937.1	lincRNA	+	high-K4	Sp
ENSG00000254518	AC109635.2	lincRNA	+	high-K4	Sp
ENSG00000254823	AP001782.1	lincRNA	-	high-K4	Sp
ENSG00000226917	LINC01276	lincRNA	+	high-K4	Sp
ENSG00000274021	AC024909.3	lincRNA	+	high-K4	Sp
ENSG00000249131	PSD2-AS1	lincRNA	-	high-K4	Sp
ENSG00000267391	AC105105.2	lincRNA	+	high-K4	Sp
ENSG00000226921	LINC00454	lincRNA	-	high-K4	Sp
ENSG00000264026	LINC02003	lincRNA	+	high-K4	Sp
ENSG00000274766	BX072579.2	lincRNA	+	high-K4	Sp
ENSG00000228329	LINC01890	lincRNA	-	high-K4	Sp
ENSG00000228100	LINC01820	lincRNA	-	high-K4	Sp
ENSG00000224167	AL390729.1	lincRNA	+	high-K4	Sp
ENSG00000124915	DKFZP434K028	lincRNA	-	high-K4	Sp
ENSG00000262031	LINC01974	lincRNA	-	high-K4	Sp
ENSG00000267489	LINC01837	lincRNA	-	high-K4	Sp
ENSG00000241696	LINC02053	lincRNA	+	high-K4	Sp
ENSG00000230174	LINC01149	lincRNA	+	high-K4	Sp
ENSG00000257603	AC010183.1	lincRNA	+	high-K4	Sp
ENSG00000275484	AP003419.4	lincRNA	+	high-K4	Sp
ENSG00000255546	AP001973.1	lincRNA	+	high-K4	Sp
ENSG00000261738	MIR3976HG	lincRNA	+	high-K4	Sp
ENSG00000261117	AC009486.1	lincRNA	+	high-K4	Sp
ENSG00000229891	LINC01315	lincRNA	-	high-K4	Sp
ENSG00000259269	AC109630.1	lincRNA	+	high-K4	Sp
ENSG00000241336	LINC01487	lincRNA	+	high-K4	Sp
ENSG00000269931	AL078623.1	lincRNA	-	high-K4	Sp
ENSG00000258826	AL157955.2	lincRNA	-	high-K4	Sp
ENSG00000246526	LINC002481	lincRNA	-	high-K4	Sp
ENSG00000197308	GATA3-AS1	lincRNA	-	high-K4	Sp
ENSG00000248489	LINC02062	lincRNA	+	high-K4	Sp
ENSG00000242516	LINC00960	lincRNA	+	high-K4	Sp
ENSG00000234255	AC012370.2	lincRNA	-	high-K4	Sp
ENSG00000276854	AL589745.2	lincRNA	+	high-K4	Sp
ENSG00000257137	C12orf80	lincRNA	-	high-K4	Sp
ENSG00000260698	AL591848.3	lincRNA	+	high-K4	Sp
ENSG00000261423	TMEM202-AS1	lincRNA	-	high-K4	Sp
ENSG00000227098	AC073636.1	lincRNA	-	high-K4	Sp
ENSG00000281769	LINC01230	lincRNA	+	high-K4	Sp
ENSG00000282887	AL358215.2	lincRNA	+	high-K4	Sp
ENSG00000239482	AC112487.1	lincRNA	+	high-K4	Sp
ENSG00000273552	AL136439.1	lincRNA	-	high-K4	Sp
ENSG00000249231	CASC16	lincRNA	-	high-K4	Sp
ENSG00000259703	LINC00593	lincRNA	+	high-K4	Sp
ENSG00000253205	AC011124.1	lincRNA	-	high-K4	Sp
ENSG00000246211	P4HA3-AS1	lincRNA	+	high-K4	Sp
ENSG00000278743	AC087239.1	lincRNA	-	high-K4	Sp
ENSG00000236716	AL355376.1	lincRNA	+	high-K4	Sp
ENSG00000274379	AL121612.2	lincRNA	-	high-K4	Sp
ENSG00000270419	CAHM	lincRNA	-	high-K4	Sp
ENSG00000253733	LZTS1-AS1	lincRNA	+	high-K4	Sp
ENSG00000229569	AL356753.1	lincRNA	-	high-K4	Sp
ENSG00000275179	AL118508.2	lincRNA	+	high-K4	Sp
ENSG00000254201	AC068880.3	lincRNA	+	high-K4	Sp
ENSG00000229086	LINC01548	lincRNA	-	high-K4	Sp
ENSG00000260059	AC092620.3	lincRNA	-	high-K4	Sp
ENSG00000237992	LINC01808	lincRNA	+	high-K4	Sp
ENSG00000253678	AC104964.1	lincRNA	-	high-K4	Sp
ENSG00000233985	LINC01681	lincRNA	+	high-K4	Sp
ENSG00000272823	AL445423.1	lincRNA	-	high-K4	Sp
ENSG00000238078	LINC01352	lincRNA	+	high-K4	Sp
ENSG00000230454	U73166.1	lincRNA	+	high-K4	Sp
ENSG00000265933	LINC00668	lincRNA	-	high-K4	Sp
ENSG00000230794	AF015720.1	lincRNA	-	high-K4	Sp
ENSG00000222004	C7orf71	lincRNA	+	high-K4	Sp
ENSG00000249781	LINC02112	lincRNA	-	high-K4	Sp
ENSG00000271952	LINC01954	lincRNA	+	high-K4	Sp
ENSG00000229522	LINC01523	lincRNA	+	high-K4	Sp
ENSG00000267617	AC007795.1	lincRNA	+	high-K4	Sp
ENSG00000261411	AL161938.1	lincRNA	-	high-K4	Sp
ENSG00000229116	AL137026.1	lincRNA	-	high-K4	Sp
ENSG00000261856	LINC02186	lincRNA	-	high-K4	Sp
ENSG00000226567	LINC00606	lincRNA	-	high-K4	Sp
ENSG00000228309	LINC01350	lincRNA	-	high-K4	Sp
ENSG00000284674	BX005132.1	lincRNA	+	high-K4	Sp
ENSG00000253628	AC110011.1	lincRNA	+	high-K4	Sp
ENSG00000250742	LINC02381	lincRNA	+	high-K4	Sp
ENSG00000277527	LINC01796	lincRNA	-	high-K4	Sp
ENSG00000224406	LINC02052	lincRNA	-	high-K4	Sp
ENSG00000237222	LINC01968	lincRNA	+	high-K4	Sp
ENSG00000231028	LINC00271	lincRNA	+	high-K4	Sp
ENSG00000254863	AP001360.1	lincRNA	-	high-K4	Sp
ENSG00000268532	LINC02135	lincRNA	+	high-K4	Sp
ENSG00000283036	LINC01988	lincRNA	+	low-K4	Sp
ENSG00000261257	AP000821.1	lincRNA	-	low-K4	Sp
ENSG00000259789	AL096869.3	lincRNA	-	low-K4	Sp
ENSG00000227744	LINC01940	lincRNA	-	low-K4	Sp
ENSG00000266256	LINC00683	lincRNA	+	low-K4	Sp
ENSG00000261886	AC005670.1	lincRNA	-	low-K4	Sp
ENSG00000268240	AC123912.2	lincRNA	-	low-K4	Sp
ENSG00000235979	AC004448.4	lincRNA	-	low-K4	Sp
ENSG00000235779	AC079779.3	lincRNA	-	low-K4	Sp
ENSG00000258308	AC079907.2	lincRNA	-	low-K4	Sp
ENSG00000237772	AC092620.1	lincRNA	+	low-K4	Sp
ENSG00000253894	AC011124.2	lincRNA	+	low-K4	Sp
ENSG00000260268	LINC00919	lincRNA	-	low-K4	Sp
ENSG00000227066	Z98257.1	lincRNA	+	low-K4	Sp
ENSG00000229433	LINC02069	lincRNA	-	low-K4	Sp
ENSG00000258867	LINC01146	lincRNA	+	low-K4	Sp
ENSG00000248844	AP003555.1	lincRNA	-	low-K4	Sp
ENSG00000261683	LINC00838	lincRNA	-	low-K4	Sp
ENSG00000284739	BX005132.2	lincRNA	-	low-K4	Sp
ENSG00000273396	LINC01396	lincRNA	+	low-K4	Sp
ENSG00000260086	AC007611.1	lincRNA	+	low-K4	Sp
ENSG00000259111	AL079307.2	lincRNA	+	low-K4	Sp
ENSG00000247624	CPEB2-AS1	lincRNA	-	low-K4	Sp
ENSG00000232900	AL050403.1	lincRNA	-	low-K4	Sp
ENSG00000264622	AC022903.1	lincRNA	-	low-K4	Sp
ENSG00000259831	LINC00567	lincRNA	-	low-K4	Sp
ENSG00000249882	LINC02501	lincRNA	+	low-K4	Sp
ENSG00000268945	AC010422.2	lincRNA	-	low-K4	Sp
ENSG00000259920	AC007938.1	lincRNA	-	low-K4	Sp
ENSG00000228503	AL357558.1	lincRNA	+	low-K4	Sp
ENSG00000224794	AL022326.1	lincRNA	+	low-K4	Sp
ENSG00000234962	LINC00700	lincRNA	-	low-K4	Sp
ENSG00000234265	LINC01723	lincRNA	+	low-K4	Sp
ENSG00000248686	LINC02491	lincRNA	+	low-K4	Sp
ENSG00000226741	LINC02554	lincRNA	+	low-K4	Sp
ENSG00000277142	Z98882.1	lincRNA	-	low-K4	Sp
ENSG00000268326	AC008739.1	lincRNA	+	low-K4	Sp
ENSG00000246876	LINC02466	lincRNA	-	low-K4	Sp
ENSG00000260473	AC068987.3	lincRNA	+	low-K4	Sp
ENSG00000274261	AL137078.2	lincRNA	+	low-K4	Sp
ENSG00000234988	LINC01849	lincRNA	+	low-K4	Sp
ENSG00000257784	LINC02400	lincRNA	+	low-K4	Sp
ENSG00000268751	SCGB1B2P	lincRNA	-	low-K4	Sp
ENSG00000259218	LINC00928	lincRNA	-	low-K4	Sp
ENSG00000235911	AC019055.1	lincRNA	+	low-K4	Sp
ENSG00000225206	MIR137HG	lincRNA	-	low-K4	Sp
ENSG00000228636	AL157401.1	lincRNA	-	low-K4	Sp
ENSG00000237401	LINC01304	lincRNA	-	low-K4	Sp
ENSG00000259365	AC019254.2	lincRNA	+	low-K4	Sp
ENSG00000259862	AC026336.2	lincRNA	+	low-K4	Sp
ENSG00000260492	CISTR	lincRNA	-	low-K4	Sp
ENSG00000226149	AL356124.1	lincRNA	-	low-K4	Sp
ENSG00000259841	LINC01566	lincRNA	+	low-K4	Sp
ENSG00000236497	LINC01744	lincRNA	-	low-K4	Sp
ENSG00000253103	LINC01609	lincRNA	-	low-K4	Sp
ENSG00000250481	AC010451.1	lincRNA	-	low-K4	Sp
ENSG00000269473	AC012313.8	lincRNA	+	low-K4	Sp
ENSG00000261350	AC018558.2	lincRNA	-	low-K4	Sp
ENSG00000257771	LINC02395	lincRNA	+	low-K4	Sp
ENSG00000258135	LINC02396	lincRNA	-	low-K4	Sp
ENSG00000251408	AC113615.1	lincRNA	+	low-K4	Sp
ENSG00000236141	AC013727.2	lincRNA	-	low-K4	Sp
ENSG00000272384	AC016405.3	lincRNA	-	low-K4	Sp
ENSG00000230120	AL008723.2	lincRNA	-	low-K4	Sp
ENSG00000236335	AL161638.2	lincRNA	-	low-K4	Sp
ENSG00000271792	AC008667.4	lincRNA	+	low-K4	Sp
ENSG00000268120	AC010336.3	lincRNA	+	low-K4	Sp
ENSG00000232977	LINC00327	lincRNA	+	low-K4	Sp
ENSG00000251387	AC008667.3	lincRNA	-	low-K4	Sp
ENSG00000233587	LINC01884	lincRNA	+	low-K4	Sp
ENSG00000254443	AC068733.1	lincRNA	+	low-K4	Sp
ENSG00000270195	AC016773.1	lincRNA	+	low-K4	Sp
ENSG00000257510	LINC02402	lincRNA	-	low-K4	Sp
ENSG00000225924	TAB2-AS1	lincRNA	-	low-K4	Sp
ENSG00000268480	LINC01862	lincRNA	+	low-K4	Sp
ENSG00000272953	AC092171.4	lincRNA	+	low-K4	Sp
ENSG00000203684	IBA57-AS1	lincRNA	-	low-K4	Sp
ENSG00000249658	AC005823.1	lincRNA	+	low-K4	Sp
ENSG00000271862	AC104118.1	lincRNA	-	low-K4	Sp
ENSG00000255553	AP003733.3	lincRNA	-	low-K4	Sp
ENSG00000276791	AC092117.1	lincRNA	+	low-K4	Sp
ENSG00000263164	AC087500.2	lincRNA	-	low-K4	Sp
ENSG00000235931	LINC01553	lincRNA	-	low-K4	Sp
ENSG00000224153	LINC02054	lincRNA	+	low-K4	Sp
ENSG00000233824	AC003985.1	lincRNA	-	low-K4	Sp
ENSG00000267339	LINC00906	lincRNA	+	low-K4	Sp
ENSG00000227674	LINC00355	lincRNA	-	low-K4	Sp
ENSG00000225860	LINC02072	lincRNA	+	low-K4	Sp
ENSG00000226739	AL358972.1	lincRNA	-	low-K4	Sp
ENSG00000279243	AP000769.3	lincRNA	-	low-K4	Sp
ENSG00000275966	AC110285.6	lincRNA	-	low-K4	Sp
ENSG00000222033	LINC01124	lincRNA	-	low-K4	Sp
ENSG00000232596	LINC01646	lincRNA	+	low-K4	Sp
ENSG00000267712	LINC01539	lincRNA	-	low-K4	Sp
ENSG00000253314	LINC00293	lincRNA	+	low-K4	Sp
ENSG00000225595	LINC01623	lincRNA	-	low-K4	Sp
ENSG00000233817	AL162727.1	lincRNA	+	low-K4	Sp
ENSG00000233237	LINC00472	lincRNA	-	low-K4	Sp
ENSG00000236678	LINC00347	lincRNA	+	low-K4	Sp
ENSG00000231023	LINC00326	lincRNA	+	low-K4	Sp
ENSG00000251256	LINC02358	lincRNA	+	low-K4	Sp
ENSG00000272057	AC016575.1	lincRNA	+	low-K4	Sp
ENSG00000261014	LINC02165	lincRNA	+	low-K4	Sp
ENSG00000235661	MIR670HG	lincRNA	+	low-K4	Sp
ENSG00000253279	LINC02209	lincRNA	+	low-K4	Sp
ENSG00000232100	LINC01653	lincRNA	+	low-K4	Sp
ENSG00000226355	AL353803.1	lincRNA	+	low-K4	Sp
ENSG00000223726	AL020994.1	lincRNA	-	low-K4	Sp
ENSG00000197251	LINC00336	lincRNA	-	low-K4	Sp
ENSG00000260464	AL049796.1	lincRNA	+	low-K4	Sp
ENSG00000225807	AC069281.1	lincRNA	+	low-K4	Sp
ENSG00000272092	AC087623.3	lincRNA	+	low-K4	Sp
ENSG00000237087	AC068134.2	lincRNA	-	low-K4	Sp
ENSG00000224934	AL391684.1	lincRNA	+	low-K4	Sp
ENSG00000282898	AL353651.2	lincRNA	-	low-K4	Sp
ENSG00000283459	AC009804.2	lincRNA	-	low-K4	Sp
ENSG00000273492	AP000229.1	lincRNA	+	low-K4	Sp
ENSG00000245870	LINC00682	lincRNA	-	low-K4	Sp
ENSG00000266904	LINC00663	lincRNA	-	low-K4	Sp
ENSG00000242474	AC093627.5	lincRNA	-	low-K4	Sp
ENSG00000240859	AC093627.4	lincRNA	+	low-K4	Sp
ENSG00000234548	LINC02020	lincRNA	+	low-K4	Sp
ENSG00000228226	AC012070.1	lincRNA	-	low-K4	Sp
ENSG00000260551	PWRN2	lincRNA	-	low-K4	Sp
ENSG00000225269	LINC00705	lincRNA	+	low-K4	Sp
ENSG00000257741	LINC01490	lincRNA	+	low-K4	Sp
ENSG00000227676	LINC01068	lincRNA	+	low-K4	Sp
ENSG00000261558	LINC01859	lincRNA	-	low-K4	Sp
ENSG00000229613	LINC01501	lincRNA	-	low-K4	Sp
ENSG00000253479	LINC01603	lincRNA	-	low-K4	Sp
ENSG00000225818	AC118653.1	lincRNA	+	low-K4	Sp
ENSG00000205971	AC074389.1	lincRNA	-	low-K4	Sp
ENSG00000229483	LINC00362	lincRNA	-	low-K4	Sp
ENSG00000249487	LINC01586	lincRNA	-	low-K4	Sp
ENSG00000176754	LINC00303	lincRNA	-	low-K4	Sp
ENSG00000197291	RAMP2-AS1	lincRNA	-	low-K4	Sp
ENSG00000232453	AC105277.1	lincRNA	-	low-K4	Sp
ENSG00000237579	LINC01514	lincRNA	+	low-K4	Sp
ENSG00000186960	LINC01551	lincRNA	+	low-K4	Sp
ENSG00000272431	AC104117.5	lincRNA	-	low-K4	Sp
ENSG00000259110	LINC02304	lincRNA	+	low-K4	Sp
ENSG00000223414	LINC00473	lincRNA	-	low-K4	Sp
ENSG00000246465	AC138904.1	lincRNA	-	low-K4	Sp
ENSG00000204187	LINC00619	lincRNA	+	low-K4	Sp
ENSG00000260759	AP001120.1	lincRNA	-	low-K4	Sp
ENSG00000232294	AL031674.1	lincRNA	+	low-K4	Sp
ENSG00000253363	AC090809.1	lincRNA	-	low-K4	Sp
ENSG00000234089	AC099654.1	lincRNA	-	low-K4	Sp
ENSG00000255366	AC120036.5	lincRNA	+	low-K4	Sp
ENSG00000233515	LINC01518	lincRNA	-	low-K4	Sp
ENSG00000272619	AC093673.2	lincRNA	+	low-K4	Sp
ENSG00000261095	AC136285.1	lincRNA	+	low-K4	Sp
ENSG00000271200	AC099791.2	lincRNA	-	low-K4	Sp
ENSG00000229051	LINC01788	lincRNA	+	low-K4	Sp
ENSG00000243593	LINC02049	lincRNA	-	low-K4	Sp
ENSG00000229578	LINC00358	lincRNA	-	low-K4	Sp
ENSG00000231892	AC073316.2	lincRNA	-	low-K4	Sp
ENSG00000267767	LINC01801	lincRNA	-	low-K4	Sp
ENSG00000260951	AC003985.2	lincRNA	-	low-K4	Sp
ENSG00000231881	AL109615.2	lincRNA	+	low-K4	Sp
ENSG00000235519	LINC01815	lincRNA	-	low-K4	Sp
ENSG00000261526	AC012615.1	lincRNA	-	low-K4	Sp
ENSG00000267421	AC005498.2	lincRNA	-	low-K4	Sp
ENSG00000229209	AC073987.1	lincRNA	-	low-K4	Sp
ENSG00000259518	LINC01583	lincRNA	+	low-K4	Sp
ENSG00000261803	LINC02140	lincRNA	-	low-K4	Sp
ENSG00000227640	SOX21-AS1	lincRNA	+	low-K4	Sp
ENSG00000205653	AL035696.1	lincRNA	+	low-K4	Sp
ENSG00000237523	LINC00857	lincRNA	+	low-K4	Sp
ENSG00000250263	LINC02509	lincRNA	+	low-K4	Sp
ENSG00000260223	AC099511.1	lincRNA	-	low-K4	Sp
ENSG00000231291	AC106799.1	lincRNA	+	low-K4	Sp
ENSG00000261623	LINC02179	lincRNA	+	low-K4	Sp
ENSG00000258909	AC091078.3	lincRNA	-	low-K4	Sp
ENSG00000168746	LINC01620	lincRNA	-	low-K4	Sp
ENSG00000253669	AP003356.1	lincRNA	+	low-K4	Sp
ENSG00000245812	LINC02202	lincRNA	+	low-K4	Sp
ENSG00000272902	TBC1D8-AS1	lincRNA	+	low-K4	Sp
ENSG00000279973	CU104787.1	lincRNA	+	low-K4	Sp
ENSG00000227706	AL713998.1	lincRNA	-	low-K4	Sp
ENSG00000221953	C1orf229	lincRNA	-	low-K4	Sp
ENSG00000269155	AL009178.2	lincRNA	+	low-K4	Sp
ENSG00000254802	AC022182.2	lincRNA	-	low-K4	Sp
ENSG00000259267	AC073176.1	lincRNA	+	low-K4	Sp
ENSG00000205628	LINC01446	lincRNA	-	low-K4	Sp
ENSG00000267107	PCAT19	lincRNA	-	low-K4	Sp
ENSG00000254648	AP000911.3	lincRNA	-	low-K4	Sp
ENSG00000225554	AL359764.1	lincRNA	+	low-K4	Sp
ENSG00000253871	AC068075.1	lincRNA	+	low-K4	Sp
ENSG00000283213	AC130466.1	lincRNA	-	low-K4	Sp
ENSG00000259495	AC016705.2	lincRNA	-	low-K4	Sp
ENSG00000237390	AL139130.1	lincRNA	+	low-K4	Sp
ENSG00000277013	AC008556.1	lincRNA	+	low-K4	Sp
ENSG00000249082	C5orf66-AS1	lincRNA	-	low-K4	Sp
ENSG00000225759	LINC00489	lincRNA	-	K4-K27-	Sp
ENSG00000271086	NAMA	lincRNA	-	K4-K27-	Sp
ENSG00000229373	LINC00452	lincRNA	+	K4-K27-	Sp
ENSG00000270210	AC104695.2	lincRNA	+	K4-K27-	Sp
ENSG00000269504	AC003973.2	lincRNA	-	K4-K27-	Sp
ENSG00000258630	LINC02292	lincRNA	+	K4-K27-	Sp
ENSG00000260737	LINC01227	lincRNA	-	K4-K27-	Sp
ENSG00000259123	AC103996.3	lincRNA	-	K4-K27-	Sp
ENSG00000276073	AL034549.2	lincRNA	-	K4-K27-	Sp
ENSG00000242512	LINC01206	lincRNA	+	K4-K27-	Sp
ENSG00000259166	AL049836.2	lincRNA	+	K4-K27-	Sp
ENSG00000250072	AC091940.1	lincRNA	+	K4-K27-	Sp
ENSG00000256810	AC078925.1	lincRNA	-	K4-K27-	Sp
ENSG00000261478	AC013391.3	lincRNA	+	K4-K27-	Sp
ENSG00000253381	AC087518.1	lincRNA	+	K4-K27-	Sp
ENSG00000251339	AC017091.1	lincRNA	-	K4-K27-	Sp
ENSG00000253138	LINC00967	lincRNA	+	K4-K27-	Sp
ENSG00000235824	LINC00837	lincRNA	-	K4-K27-	Sp
ENSG00000241449	AC092666.1	lincRNA	+	K4-K27-	Sp
ENSG00000196366	C9orf163	lincRNA	+	K4-K27-	Sp
ENSG00000268416	AC010329.1	lincRNA	-	K4-K27-	Sp
ENSG00000267259	AC061975.7	lincRNA	-	K4-K27-	Sp
ENSG00000261043	AC019294.4	lincRNA	-	K4-K27-	Sp
ENSG00000284710	Z98257.2	lincRNA	+	K4-K27-	Sp
ENSG00000236950	LINC01774	lincRNA	+	K4-K27-	Sp
ENSG00000236989	AC130710.1	lincRNA	-	K4-K27-	Sp
ENSG00000233421	LINC01783	lincRNA	-	K4-K27-	Sp
ENSG00000242145	AC099542.2	lincRNA	-	K4-K27-	Sp
ENSG00000253339	AC111149.2	lincRNA	+	K4-K27-	Sp
ENSG00000204684	AL133464.1	lincRNA	-	K4-K27-	Sp
ENSG00000277369	AC010654.1	lincRNA	+	K4-K27-	Sp
ENSG00000228549	BX284668.2	lincRNA	+	K4-K27-	Sp
ENSG00000230390	LINC01048	lincRNA	-	K4-K27-	Sp
ENSG00000284720	AC117945.2	lincRNA	-	K4-K27-	Sp
ENSG00000256120	SOX5-AS1	lincRNA	+	K4-K27-	Sp
ENSG00000236687	AL160271.1	lincRNA	+	K4-K27-	Sp
ENSG00000253686	LINC01484	lincRNA	-	K4-K27-	Sp
ENSG00000266279	AC135178.4	lincRNA	+	K4-K27-	Sp
ENSG00000250081	AC025176.1	lincRNA	-	K4-K27-	Sp
ENSG00000251045	LINC01959	lincRNA	-	K4-K27-	Sp
ENSG00000272993	AC239868.4	lincRNA	+	K4-K27-	Sp
ENSG00000265043	AC068418.2	lincRNA	-	K4-K27-	Sp
ENSG00000249584	LINC02225	lincRNA	-	K4-K27-	Sp
ENSG00000268628	AL121761.2	lincRNA	-	K4-K27-	Sp
ENSG00000277047	AL390964.1	lincRNA	+	K4-K27-	Sp
ENSG00000232920	LINC01400	lincRNA	-	K4-K27-	Sp
ENSG00000225546	LINC02476	lincRNA	-	K4-K27-	Sp
ENSG00000272406	AC108102.1	lincRNA	+	K4-K27-	Sp
ENSG00000232229	LINC00865	lincRNA	+	K4-K27-	Sp
ENSG00000251088	AC117473.1	lincRNA	+	K4-K27-	Sp
ENSG00000284650	AL031430.1	lincRNA	+	K4-K27-	Sp
ENSG00000259998	AL133279.3	lincRNA	-	K4-K27-	Sp
ENSG00000265843	LINC01029	lincRNA	-	K4-K27-	Sp
ENSG00000278107	AC027575.4	lincRNA	-	K4-K27-	Sp
ENSG00000254039	AC027801.4	lincRNA	+	K4-K27-	Sp
ENSG00000280725	LINC00251	lincRNA	-	K4-K27-	Sp
ENSG00000233056	ERVH48-1	lincRNA	-	K4-K27-	Sp
ENSG00000203729	LINC00272	lincRNA	+	K4-K27-	Sp
ENSG00000279669	AC079801.1	lincRNA	-	K4-K27-	Sp
ENSG00000224027	AL133456.1	lincRNA	-	K4-K27-	Sp
ENSG00000229807	XIST	lincRNA	-	K4-K27-	Sp
ENSG00000246283	AC090510.1	lincRNA	+	K4-K27-	Sp
ENSG00000233154	LINC01762	lincRNA	-	K4-K27-	Sp
ENSG00000231031	LINC01804	lincRNA	+	K4-K27-	Sp
ENSG00000248717	LINC02222	lincRNA	+	K4-K27-	Sp
ENSG00000205866	FAM99A	lincRNA	+	K4-K27-	Sp
ENSG00000264174	AC005552.1	lincRNA	-	K4-K27-	Sp
ENSG00000280081	LINC01667	lincRNA	-	K4-K27-	Sp
ENSG00000237879	LINC00398	lincRNA	+	K4-K27-	Sp
ENSG00000206129	AC006305.1	lincRNA	-	K4-K27-	Sp
ENSG00000261889	AC108134.2	lincRNA	-	K4-K27-	Sp
ENSG00000204117	AL162293.1	lincRNA	+	K4-K27-	Sp
ENSG00000258216	AC084200.1	lincRNA	+	K4-K27-	Sp
ENSG00000231528	FAM225A	lincRNA	+	K4-K27-	Sp
ENSG00000225684	FAM225B	lincRNA	-	K4-K27-	Sp
ENSG00000279217	Z95114.1	lincRNA	+	K4-K27-	Sp
ENSG00000245532	NEAT1	lincRNA	+	K4-K27-	Sp
ENSG00000225028	AC096541.1	lincRNA	+	K4-K27-	Sp
ENSG00000245651	AC083805.1	lincRNA	-	K4-K27-	Sp
ENSG00000236403	AL353611.1	lincRNA	+	K4-K27-	Sp
ENSG00000230710	LINC00332	lincRNA	+	K4-K27-	Sp
ENSG00000233123	LINC01007	lincRNA	-	K4-K27-	Sp
ENSG00000248363	AC016550.2	lincRNA	+	K4-K27-	Sp
ENSG00000276462	BX255923.2	lincRNA	-	K4-K27-	Sp
ENSG00000225174	OSTM1-AS1	lincRNA	+	K4-K27-	Sp
ENSG00000249429	AC016598.1	lincRNA	-	K4-K27-	Sp
ENSG00000284641	AL139254.2	lincRNA	+	K4-K27-	Sp
ENSG00000233570	LINC00690	lincRNA	+	K4-K27-	Sp
ENSG00000232140	AC073257.1	lincRNA	-	K4-K27-	Sp
ENSG00000203801	LINC00222	lincRNA	+	K4-K27-	Sp
ENSG00000229203	AC103564.1	lincRNA	-	K4-K27-	Sp
ENSG00000261260	AC106736.1	lincRNA	+	K4-K27-	Sp
ENSG00000273295	AP000350.6	lincRNA	-	K4-K27-	Sp
ENSG00000229243	LINC01981	lincRNA	-	K4-K27-	Sp
ENSG00000233395	LINC00841	lincRNA	+	K4-K27-	Sp
ENSG00000223486	AC092198.1	lincRNA	+	K4-K27-	Sp
ENSG00000246363	LINC02458	lincRNA	-	K4-K27-	Sp
ENSG00000225316	LINC00350	lincRNA	+	K4-K27-	Sp
ENSG00000224843	LINC00240	lincRNA	+	K4-K27-	Sp
ENSG00000205786	LINC01531	lincRNA	+	K4-K27-	Sp
ENSG00000261083	LINC02516	lincRNA	-	K4-K27-	Sp
ENSG00000235139	AC003984.1	lincRNA	+	K4-K27-	Sp
ENSG00000253658	LINC01592	lincRNA	-	K4-K27-	Sp
ENSG00000259676	AC103982.1	lincRNA	-	K4-K27-	Sp
ENSG00000273172	LINC02091	lincRNA	-	K4-K27-	Sp
ENSG00000244649	LINC02086	lincRNA	+	K4-K27-	Sp
ENSG00000224717	AC098936.1	lincRNA	+	K4-K27-	Sp
ENSG00000228718	LINC02521	lincRNA	+	K4-K27-	Sp
ENSG00000260604	AL590004.4	lincRNA	-	K4-K27-	Sp
ENSG00000278849	AL513478.2	lincRNA	-	K4-K27-	Sp
ENSG00000280623	PCAT14	lincRNA	+	K4-K27-	Sp
ENSG00000251623	AC139491.5	lincRNA	+	K4-K27-	Sp
ENSG00000279151	AL021920.1	lincRNA	+	K4-K27-	Sp
ENSG00000261751	AC007603.1	lincRNA	-	K4-K27-	Sp
ENSG00000258498	DIO3OS	lincRNA	-	K4-K27-	Sp
ENSG00000259906	AC120045.1	lincRNA	-	K4-K27-	Sp
ENSG00000257507	LINC02373	lincRNA	+	K4-K27-	Sp
ENSG00000251191	LINC00589	lincRNA	-	K4-K27-	Sp
ENSG00000282759	AC026950.2	lincRNA	-	K4-K27-	Sp
ENSG00000284652	BX323043.1	lincRNA	-	K4-K27-	Sp
ENSG00000205452	AC133561.2	lincRNA	-	K4-K27-	Sp
ENSG00000260102	LINC01070	lincRNA	+	K4-K27-	Sp
ENSG00000206142	AP000552.1	lincRNA	-	K4-K27-	Sp
ENSG00000274044	LINC01660	lincRNA	-	K4-K27-	Sp
ENSG00000274827	LINC01297	lincRNA	-	K4-K27-	Sp
ENSG00000228422	LINC00687	lincRNA	-	K4-K27-	Sp
ENSG00000234394	AL353608.3	lincRNA	+	K4-K27-	Sp
ENSG00000214797	AP002358.1	lincRNA	-	K4-K27-	Sp
ENSG00000233086	AL358975.1	lincRNA	-	K4-K27-	Sp
ENSG00000227388	AL133410.1	lincRNA	+	K4-K27-	Sp
ENSG00000230606	AC092683.1	lincRNA	-	K4-K27-	Sp
ENSG00000233866	AC145543.1	lincRNA	-	K4-K27-	Sp
ENSG00000231212	AL590399.3	lincRNA	-	K4-K27-	Sp
ENSG00000170161	AL512625.1	lincRNA	+	K4-K27-	Sp
ENSG00000131538	TTTY6	lincRNA	-	K4-K27-	Sp
ENSG00000258265	AL929601.2	lincRNA	+	K4-K27-	Sp
ENSG00000276997	AL513314.2	lincRNA	-	K4-K27-	Sp
ENSG00000274893	AL136317.2	lincRNA	-	K4-K27-	Sp
ENSG00000223811	AL589684.1	lincRNA	-	K4-K27-	Sp
ENSG00000214146	LINC02026	lincRNA	-	K4-K27-	Sp
ENSG00000227456	LINC00310	lincRNA	+	K4-K27-	Sp
ENSG00000261275	AC092447.8	lincRNA	+	K4-K27-	Sp
ENSG00000261334	AL353803.4	lincRNA	-	K4-K27-	Sp
ENSG00000172965	MIR4435-2HG	lincRNA	-	K4-K27-	Sp
ENSG00000233145	AL589987.2	lincRNA	+	K4-K27-	Sp
ENSG00000260763	AC106799.3	lincRNA	-	K4-K27-	Sp
ENSG00000253490	LINC02099	lincRNA	+	K4-K27-	Sp
ENSG00000270641	TSIX	lincRNA	+	K4-K27-	Sp
ENSG00000260469	C15orf59-AS1	lincRNA	+	K4-K27-	Sp
ENSG00000233183	AL138889.1	lincRNA	+	K4-K27-	Sp
ENSG00000229457	LINC01789	lincRNA	-	K4-K27-	Sp
ENSG00000280418	AC007326.2	lincRNA	-	K4-K27-	Sp
ENSG00000250043	AC106895.1	lincRNA	-	K4-K27-	Sp
ENSG00000233258	AL390786.1	lincRNA	-	K4-K27-	Sp
ENSG00000230426	ERVMER61-1	lincRNA	+	K4-K27-	Sp
ENSG00000179676	LINC00305	lincRNA	-	K4-K27-	Sp
ENSG00000283258	AC007491.1	lincRNA	-	K4-K27-	Sp
ENSG00000234722	LINC01287	lincRNA	-	K4-K27-	Sp
ENSG00000237435	AC099566.1	lincRNA	+	K4-K27-	Sp
ENSG00000258053	AC025575.2	lincRNA	-	K4-K27-	Sp
ENSG00000270069	MIR222HG	lincRNA	-	K4-K27-	Sp
ENSG00000258183	LINC02392	lincRNA	+	K4-K27-	Sp
ENSG00000282906	AL513321.2	lincRNA	+	K4-K27-	Sp
ENSG00000226370	LINC00375	lincRNA	-	K4-K27-	Sp
ENSG00000227630	LINC01132	lincRNA	+	K4-K27-	Sp
ENSG00000249328	AC036214.1	lincRNA	-	K4-K27-	Sp
ENSG00000226070	AL139275.1	lincRNA	-	K4-K27-	Sp
ENSG00000229649	AL133387.2	lincRNA	-	K4-K27-	Sp
ENSG00000125514	LINC00029	lincRNA	-	K4-K27-	Sp
ENSG00000236078	LINC01447	lincRNA	+	K4-K27-	Sp
ENSG00000260090	AC092435.3	lincRNA	+	K4-K27-	Sp
ENSG00000272549	LINC02538	lincRNA	-	K4-K27-	Sp
ENSG00000233117	LINC00702	lincRNA	-	K4-K27-	Sp
ENSG00000125899	C20orf187	lincRNA	+	K4-K27-	Sp
ENSG00000224310	LINC01567	lincRNA	-	K4-K27-	Sp
ENSG00000272983	AL117339.4	lincRNA	+	K4-K27-	Sp
ENSG00000255279	AC023442.3	lincRNA	+	K4-K27-	Sp
ENSG00000230387	AL118508.1	lincRNA	+	K4-K27-	Sp
ENSG00000224944	CASC6	lincRNA	-	K4-K27-	Sp
ENSG00000237484	LINC01684	lincRNA	+	K4-K27-	Sp
ENSG00000282843	AL590644.3	lincRNA	-	K4-K27-	Sp
ENSG00000251448	AC063919.1	lincRNA	-	K4-K27-	Sp
ENSG00000267051	AP005229.1	lincRNA	-	K4-K27-	Sp
ENSG00000248484	AC113391.1	lincRNA	-	K4-K27-	Sp
ENSG00000240893	LINC02042	lincRNA	-	K4-K27-	Sp
ENSG00000258100	AC025035.1	lincRNA	+	K4-K27-	Sp
ENSG00000226053	LINC01776	lincRNA	+	K4-K27-	Sp
ENSG00000237807	AC022034.2	lincRNA	-	K4-K27-	Sp
ENSG00000248319	LINC02275	lincRNA	-	K4-K27-	Sp
ENSG00000228968	AC096554.1	lincRNA	-	K4-K27-	Sp
ENSG00000233828	LINC01949	lincRNA	-	K4-K27-	Sp
ENSG00000223430	AC011243.1	lincRNA	+	K4-K27-	Sp
ENSG00000227459	AC079612.2	lincRNA	+	K4-K27-	Sp
ENSG00000244459	AC147067.1	lincRNA	-	K4-K27-	Sp
ENSG00000260254	AP000997.2	lincRNA	+	K4-K27-	Sp
ENSG00000233907	LINC01761	lincRNA	+	K4-K27-	Sp
ENSG00000261159	AC112484.4	lincRNA	-	K4-K27-	Sp
ENSG00000283646	LINC02009	lincRNA	-	K4-K27-	Sp
ENSG00000266893	AC005394.1	lincRNA	-	K4-K27-	Sp
ENSG00000231252	AC099792.1	lincRNA	-	K4-K27-	Sp
ENSG00000258910	LINC01956	lincRNA	-	K4-K27-	Sp
ENSG00000277152	AC110048.2	lincRNA	+	K4-K27-	Sp
ENSG00000236990	AC025822.2	lincRNA	+	K4-K27-	Sp
ENSG00000266835	GAPLINC	lincRNA	+	K4-K27-	Sp
ENSG00000219159	AC011298.1	lincRNA	+	K4-K27-	Sp
ENSG00000249346	LINC01016	lincRNA	-	K4-K27-	Sp
ENSG00000233760	AC004947.1	lincRNA	+	K4-K27-	Sp
ENSG00000232837	LINC01700	lincRNA	-	K4-K27-	Sp
ENSG00000239828	AC063944.1	lincRNA	-	K4-K27-	Sp
ENSG00000238837	LINC02031	lincRNA	+	K4-K27-	Sp
ENSG00000226101	LINC02097	lincRNA	+	K4-K27-	Sp
ENSG00000205037	AC134312.1	lincRNA	-	K4-K27-	Sp
ENSG00000253417	LINC02159	lincRNA	-	K4-K27-	Sp
ENSG00000228067	LINC01740	lincRNA	+	K4-K27-	Sp
ENSG00000260484	AC131902.2	lincRNA	-	K4-K27-	Sp
ENSG00000273032	DGCR9	lincRNA	+	K4-K27-	Sp
ENSG00000272727	LINC02266	lincRNA	-	K4-K27-	Sp
ENSG00000261754	AC008555.1	lincRNA	-	K4-K27-	Sp
ENSG00000249258	AC079193.2	lincRNA	+	K4-K27-	Sp
ENSG00000253105	AP003548.1	lincRNA	-	K4-K27-	Sp
ENSG00000231755	CHODL-AS1	lincRNA	-	K4-K27-	Sp
ENSG00000234111	LINC02433	lincRNA	+	K4-K27-	Sp
ENSG00000261670	AC012213.2	lincRNA	+	K4-K27-	Sp
ENSG00000251127	AC091173.1	lincRNA	-	K4-K27-	Sp
ENSG00000255267	AC018716.2	lincRNA	+	K4-K27-	Sp
ENSG00000237638	LINC02245	lincRNA	-	K4-K27-	Sp
ENSG00000225783	MIAT	lincRNA	+	K4-K27-	Sp
ENSG00000233942	AC004012.1	lincRNA	+	K4-K27-	Sp
ENSG00000258537	FRMD6-AS2	lincRNA	-	K4-K27-	Sp
ENSG00000255328	AC136475.5	lincRNA	+	K4-K27-	Sp
ENSG00000256146	AC006206.1	lincRNA	+	K4-K27-	Sp
ENSG00000277901	AL390037.1	lincRNA	-	K4-K27-	Sp
ENSG00000284240	AC099062.1	lincRNA	+	K4-K27-	Sp
ENSG00000233405	LINC01046	lincRNA	+	K4-K27-	Sp
ENSG00000226125	LINC01907	lincRNA	-	K4-K27-	Sp
ENSG00000235537	AC009411.2	lincRNA	-	K4-K27-	Sp
ENSG00000275898	AC125603.4	lincRNA	+	K4-K27-	Sp
ENSG00000267465	AC011525.2	lincRNA	+	K4-K27-	Sp
ENSG00000253530	AC084116.3	lincRNA	+	K4-K27-	Sp
ENSG00000265781	AC090415.2	lincRNA	-	K4-K27-	Sp
ENSG00000223850	MYCNUT	lincRNA	+	K4-K27-	Sp
ENSG00000279712	FP325330.3	lincRNA	+	K4-K27-	Sp
ENSG00000272512	AL645608.8	lincRNA	-	K4-K27-	Sp
ENSG00000266554	LINC01443	lincRNA	+	K4-K27-	Sp
ENSG00000230676	AL353803.2	lincRNA	-	K4-K27-	Sp
ENSG00000251536	AC055717.1	lincRNA	-	K4-K27-	Sp
ENSG00000247982	LINC00926	lincRNA	+	K4-K27-	Sp
ENSG00000232395	AL138830.2	lincRNA	-	K4-K27-	Sp
ENSG00000204283	LINC01973	lincRNA	-	K4-K27-	Sp
ENSG00000260880	HCCAT5	lincRNA	+	K4-K27-	Sp
ENSG00000224413	AP001476.1	lincRNA	+	K4-K27-	Sp
ENSG00000251301	LINC02384	lincRNA	-	K4-K27-	Sp
ENSG00000278890	FP325330.2	lincRNA	+	K4-K27-	Sp
ENSG00000176075	LINC00302	lincRNA	+	K4-K27-	Sp
ENSG00000241667	AC104445.1	lincRNA	+	K4-K27-	Sp
ENSG00000230699	AL645608.3	lincRNA	+	K4-K27-	Sp
ENSG00000206187	LINC02346	lincRNA	+	K4-K27-	Sp
ENSG00000258869	LINC02312	lincRNA	-	K4-K27-	Sp
ENSG00000260416	AL096828.2	lincRNA	-	K4-K27-	Sp
ENSG00000262267	U95743.1	lincRNA	-	K4-K27-	Sp
ENSG00000254290	AC124067.4	lincRNA	-	K4-K27-	Sp
ENSG00000260328	AC104024.2	lincRNA	-	K4-K27-	Sp
ENSG00000261400	AC011525.1	lincRNA	-	K4-K27-	Sp
ENSG00000258647	LINC00930	lincRNA	-	K4-K27-	Sp
ENSG00000245954	LINC02273	lincRNA	+	K4-K27-	Sp
ENSG00000204277	LINC01993	lincRNA	-	K4-K27-	Sp
ENSG00000266976	AC079466.1	lincRNA	+	K4-K27-	Sp
ENSG00000260725	AC005307.1	lincRNA	-	K4-K27-	Sp
ENSG00000249628	LINC00942	lincRNA	-	K4-K27-	Sp
ENSG00000261816	AC134312.6	lincRNA	-	K4-K27-	Sp
ENSG00000261035	AL139348.1	lincRNA	-	K4-K27-	Sp
ENSG00000223823	LINC01342	lincRNA	+	K4-K27-	Sp
ENSG00000284666	Z98259.2	lincRNA	-	K4-K27-	Sp
ENSG00000267726	LINC02565	lincRNA	-	K4-K27-	Sp
ENSG00000277022	AL031663.3	lincRNA	-	K4-K27-	Sp
ENSG00000176515	AL033381.1	lincRNA	+	K4-K27-	Sp
ENSG00000272783	AC147067.2	lincRNA	+	K4-K27-	Sp
ENSG00000228876	AC010745.2	lincRNA	+	K4-K27-	Sp
ENSG00000203635	AC144450.1	lincRNA	-	K4-K27-	Sp
ENSG00000254226	LINC01933	lincRNA	+	K4-K27-	Sp
ENSG00000249669	CARMN	lincRNA	+	K4-K27-	Sp
ENSG00000260470	AC023794.5	lincRNA	-	K4-K27-	Sp
ENSG00000235049	LINC00940	lincRNA	-	K4-K27-	Sp
ENSG00000242753	AL445430.2	lincRNA	+	K4-K27-	Sp
ENSG00000242282	AC108488.1	lincRNA	-	K4-K27-	Sp
ENSG00000225978	HAR1A	lincRNA	+	K4-K27-	Sp
ENSG00000258701	LINC00638	lincRNA	+	K4-K27-	Sp
ENSG00000266821	AC018521.7	lincRNA	-	K4-K27-	Sp
ENSG00000226251	AL451060.1	lincRNA	-	K4-K27-	Sp
ENSG00000283573	AL157371.2	lincRNA	+	K4-K27-	Sp
ENSG00000235142	LINC02532	lincRNA	-	K4-K27-	Sp
ENSG00000258082	AL391832.3	lincRNA	-	K4-K27-	Sp
ENSG00000236117	LINC01639	lincRNA	+	K4-K27-	Sp
ENSG00000229323	DLEU1-AS1	lincRNA	-	K4-K27-	Sp
ENSG00000254872	AC139749.1	lincRNA	+	K4-K27-	Sp
ENSG00000284703	AL805961.2	lincRNA	-	K4-K27-	Sp
ENSG00000262585	LINC01979	lincRNA	-	K4-K27-	Sp
ENSG00000227555	MIR4290HG	lincRNA	-	K4-K27-	Sp
ENSG00000284430	AC020912.1	lincRNA	+	K4-K27-	Sp
ENSG00000233304	LINC01346	lincRNA	+	K4-K27-	Sp
ENSG00000279141	LINC01451	lincRNA	-	K4-K27-	Sp
ENSG00000250986	AC141928.1	lincRNA	-	K4-K27-	Sp
ENSG00000224718	LINC01657	lincRNA	+	K4-K27-	Sp
ENSG00000236858	AL008638.2	lincRNA	-	K4-K27-	Sp
ENSG00000275088	AC026469.1	lincRNA	-	K4-K27-	Sp
ENSG00000237940	LINC01238	lincRNA	+	K4-K27-	Sp
ENSG00000268941	LINC01711	lincRNA	+	K4-K27-	Sp
ENSG00000204362	AL590644.1	lincRNA	+	K4-K27-	Sp
ENSG00000282860	AC084035.1	lincRNA	-	K4-K27-	Sp
ENSG00000259182	AC019254.1	lincRNA	+	K4-K27-	Sp
ENSG00000196758	AC079612.1	lincRNA	+	K4-K27-	Sp
ENSG00000227619	AL391056.1	lincRNA	+	K4-K27-	Sp
ENSG00000262075	DKFZP434A062	lincRNA	-	K4-K27-	Sp
ENSG00000260542	AL499627.1	lincRNA	-	K4-K27-	Sp
ENSG00000231435	AC011747.2	lincRNA	-	K4-K27-	Sp
ENSG00000174279	EVX2	protein_coding	-	high-K4	Sp
ENSG00000155367	PPM1J	protein_coding	-	high-K4	Sp
ENSG00000223401	AC072022.1	protein_coding	+	high-K4	Sp
ENSG00000187003	ACTL7A	protein_coding	+	high-K4	Sp
ENSG00000106328	FSCN3	protein_coding	+	high-K4	Sp
ENSG00000053438	NNAT	protein_coding	+	high-K4	Sp
ENSG00000106038	EVX1	protein_coding	+	high-K4	Sp
ENSG00000142700	DMRTA2	protein_coding	-	high-K4	Sp
ENSG00000186118	TEX38	protein_coding	+	high-K4	Sp
ENSG00000212122	TSSK1B	protein_coding	-	high-K4	Sp
ENSG00000175664	TEX26	protein_coding	+	high-K4	Sp
ENSG00000162763	LRRC52	protein_coding	+	high-K4	Sp
ENSG00000117472	TSPAN1	protein_coding	+	high-K4	Sp
ENSG00000131668	BARX1	protein_coding	-	high-K4	Sp
ENSG00000198326	TMEM239	protein_coding	+	high-K4	Sp
ENSG00000118245	TNP1	protein_coding	-	high-K4	Sp
ENSG00000144655	CSRNP1	protein_coding	-	high-K4	Sp
ENSG00000116299	KIAA1324	protein_coding	+	high-K4	Sp
ENSG00000179902	C1orf194	protein_coding	-	high-K4	Sp
ENSG00000184647	PRSS55	protein_coding	+	high-K4	Sp
ENSG00000144031	ANKRD53	protein_coding	+	high-K4	Sp
ENSG00000240764	PCDHGC5	protein_coding	+	high-K4	Sp
ENSG00000139656	SMIM2	protein_coding	-	high-K4	Sp
ENSG00000182584	ACTL10	protein_coding	+	high-K4	Sp
ENSG00000181013	C17orf47	protein_coding	-	high-K4	Sp
ENSG00000177606	JUN	protein_coding	-	high-K4	Sp
ENSG00000163885	CFAP100	protein_coding	+	high-K4	Sp
ENSG00000173868	PHOSPHO1	protein_coding	-	high-K4	Sp
ENSG00000120875	DUSP4	protein_coding	-	high-K4	Sp
ENSG00000140332	TLE3	protein_coding	-	high-K4	Sp
ENSG00000182040	USH1G	protein_coding	-	high-K4	Sp
ENSG00000171790	SLFNL1	protein_coding	-	high-K4	Sp
ENSG00000198353	HOXC4	protein_coding	+	high-K4	Sp
ENSG00000119138	KLF9	protein_coding	-	high-K4	Sp
ENSG00000185215	TNFAIP2	protein_coding	+	high-K4	Sp
ENSG00000161180	CCDC116	protein_coding	+	high-K4	Sp
ENSG00000184560	C17orf74	protein_coding	+	high-K4	Sp
ENSG00000100565	LRRC74A	protein_coding	+	high-K4	Sp
ENSG00000183034	OTOP2	protein_coding	+	high-K4	Sp
ENSG00000175518	UBQLNL	protein_coding	-	high-K4	Sp
ENSG00000163424	C3orf30	protein_coding	+	high-K4	Sp
ENSG00000092850	TEKT2	protein_coding	+	high-K4	Sp
ENSG00000178395	CCDC185	protein_coding	+	high-K4	Sp
ENSG00000164972	C9orf24	protein_coding	-	high-K4	Sp
ENSG00000172538	FAM170B	protein_coding	-	high-K4	Sp
ENSG00000125823	CSTL1	protein_coding	+	high-K4	Sp
ENSG00000109991	P2RX3	protein_coding	+	high-K4	Sp
ENSG00000124490	CRISP2	protein_coding	-	high-K4	Sp
ENSG00000275074	NUDT18	protein_coding	-	high-K4	Sp
ENSG00000116132	PRRX1	protein_coding	+	high-K4	Sp
ENSG00000162148	PPP1R32	protein_coding	+	high-K4	Sp
ENSG00000176083	ZNF683	protein_coding	-	high-K4	Sp
ENSG00000104903	LYL1	protein_coding	-	high-K4	Sp
ENSG00000104267	CA2	protein_coding	+	high-K4	Sp
ENSG00000206203	TSSK2	protein_coding	+	high-K4	Sp
ENSG00000145777	TSLP	protein_coding	+	high-K4	Sp
ENSG00000184702	SEPT5	protein_coding	+	high-K4	Sp
ENSG00000184716	SERINC4	protein_coding	-	high-K4	Sp
ENSG00000188133	TMEM215	protein_coding	+	high-K4	Sp
ENSG00000103023	PRSS54	protein_coding	-	high-K4	Sp
ENSG00000155087	ODF1	protein_coding	+	high-K4	Sp
ENSG00000215183	MSMP	protein_coding	-	high-K4	Sp
ENSG00000149927	DOC2A	protein_coding	-	high-K4	Sp
ENSG00000179528	LBX2	protein_coding	-	high-K4	Sp
ENSG00000184058	TBX1	protein_coding	+	high-K4	Sp
ENSG00000179111	HES7	protein_coding	-	high-K4	Sp
ENSG00000157782	CABP1	protein_coding	+	high-K4	Sp
ENSG00000105204	DYRK1B	protein_coding	-	high-K4	Sp
ENSG00000283439	AC113189.6	protein_coding	+	high-K4	Sp
ENSG00000168283	BMI1	protein_coding	+	high-K4	Sp
ENSG00000188763	FZD9	protein_coding	+	high-K4	Sp
ENSG00000089723	OTUB2	protein_coding	+	high-K4	Sp
ENSG00000105672	ETV2	protein_coding	+	high-K4	Sp
ENSG00000197747	S100A10	protein_coding	-	high-K4	Sp
ENSG00000142961	MOB3C	protein_coding	-	high-K4	Sp
ENSG00000187753	C9orf153	protein_coding	-	high-K4	Sp
ENSG00000179388	EGR3	protein_coding	-	high-K4	Sp
ENSG00000123171	CCDC70	protein_coding	+	high-K4	Sp
ENSG00000177673	TEX44	protein_coding	+	high-K4	Sp
ENSG00000171596	NMUR1	protein_coding	-	high-K4	Sp
ENSG00000189127	ANKRD34B	protein_coding	-	high-K4	Sp
ENSG00000197852	FAM212B	protein_coding	-	high-K4	Sp
ENSG00000168675	LDLRAD4	protein_coding	+	high-K4	Sp
ENSG00000173545	ZNF622	protein_coding	-	high-K4	Sp
ENSG00000206181	ELOA2	protein_coding	-	high-K4	Sp
ENSG00000187144	SPATA21	protein_coding	-	high-K4	Sp
ENSG00000196570	PFN3	protein_coding	-	high-K4	Sp
ENSG00000179407	DNAJB8	protein_coding	-	high-K4	Sp
ENSG00000171757	LRRC34	protein_coding	-	high-K4	Sp
ENSG00000182264	IZUMO1	protein_coding	-	high-K4	Sp
ENSG00000088543	C3orf18	protein_coding	-	high-K4	Sp
ENSG00000177558	FAM187B	protein_coding	-	high-K4	Sp
ENSG00000240972	MIF	protein_coding	+	high-K4	Sp
ENSG00000165905	LARGE2	protein_coding	+	high-K4	Sp
ENSG00000162398	LEXM	protein_coding	+	high-K4	Sp
ENSG00000230054	AL160275.1	protein_coding	-	high-K4	Sp
ENSG00000168454	TXNDC2	protein_coding	+	high-K4	Sp
ENSG00000204421	LY6G6C	protein_coding	-	high-K4	Sp
ENSG00000132631	SCP2D1	protein_coding	+	high-K4	Sp
ENSG00000183785	TUBA8	protein_coding	+	high-K4	Sp
ENSG00000189292	ALKAL2	protein_coding	-	high-K4	Sp
ENSG00000203784	LELP1	protein_coding	+	high-K4	Sp
ENSG00000163705	FANCD2OS	protein_coding	-	high-K4	Sp
ENSG00000125975	C20orf173	protein_coding	-	high-K4	Sp
ENSG00000182035	ADIG	protein_coding	+	high-K4	Sp
ENSG00000274209	ANTXRL	protein_coding	+	high-K4	Sp
ENSG00000185522	LMNTD2	protein_coding	-	high-K4	Sp
ENSG00000166926	MS4A6E	protein_coding	+	high-K4	Sp
ENSG00000284526	AC015802.6	protein_coding	-	high-K4	Sp
ENSG00000283297	AC005841.2	protein_coding	-	high-K4	Sp
ENSG00000196917	HCAR1	protein_coding	-	high-K4	Sp
ENSG00000164124	TMEM144	protein_coding	+	high-K4	Sp
ENSG00000104804	TULP2	protein_coding	-	high-K4	Sp
ENSG00000276950	GSTTP1	protein_coding	-	high-K4	Sp
ENSG00000144130	NT5DC4	protein_coding	+	high-K4	Sp
ENSG00000204659	CBY3	protein_coding	-	high-K4	Sp
ENSG00000203942	C10orf62	protein_coding	+	high-K4	Sp
ENSG00000205085	FAM71F2	protein_coding	+	high-K4	Sp
ENSG00000170613	FAM71B	protein_coding	-	high-K4	Sp
ENSG00000177721	ANXA2R	protein_coding	-	high-K4	Sp
ENSG00000173728	C1orf100	protein_coding	+	high-K4	Sp
ENSG00000179058	C9orf50	protein_coding	-	high-K4	Sp
ENSG00000187166	H1FNT	protein_coding	+	high-K4	Sp
ENSG00000158163	DZIP1L	protein_coding	-	high-K4	Sp
ENSG00000141448	GATA6	protein_coding	+	high-K4	Sp
ENSG00000165131	C7orf34	protein_coding	+	high-K4	Sp
ENSG00000144671	SLC22A14	protein_coding	+	high-K4	Sp
ENSG00000156381	ANKRD9	protein_coding	-	high-K4	Sp
ENSG00000175820	CCDC168	protein_coding	-	high-K4	Sp
ENSG00000184108	TRIML1	protein_coding	+	high-K4	Sp
ENSG00000120049	KCNIP2	protein_coding	-	high-K4	Sp
ENSG00000256453	DND1	protein_coding	-	high-K4	Sp
ENSG00000143450	OAZ3	protein_coding	+	high-K4	Sp
ENSG00000181323	SPEM1	protein_coding	+	high-K4	Sp
ENSG00000162670	BRINP3	protein_coding	-	high-K4	Sp
ENSG00000164050	PLXNB1	protein_coding	-	high-K4	Sp
ENSG00000132518	GUCY2D	protein_coding	+	high-K4	Sp
ENSG00000167394	ZNF668	protein_coding	-	high-K4	Sp
ENSG00000172404	DNAJB7	protein_coding	-	high-K4	Sp
ENSG00000163888	CAMK2N2	protein_coding	-	high-K4	Sp
ENSG00000182795	C1orf116	protein_coding	-	high-K4	Sp
ENSG00000184361	SPATA32	protein_coding	-	high-K4	Sp
ENSG00000171872	KLF17	protein_coding	+	high-K4	Sp
ENSG00000225828	FAM229A	protein_coding	-	high-K4	Sp
ENSG00000131951	LRRC9	protein_coding	+	high-K4	Sp
ENSG00000241697	TMEFF1	protein_coding	+	high-K4	Sp
ENSG00000149809	TM7SF2	protein_coding	+	high-K4	Sp
ENSG00000253873	PCDHGA11	protein_coding	+	high-K4	Sp
ENSG00000174788	PCP2	protein_coding	-	high-K4	Sp
ENSG00000061656	SPAG4	protein_coding	+	high-K4	Sp
ENSG00000171759	PAH	protein_coding	-	high-K4	Sp
ENSG00000187553	CYP26C1	protein_coding	+	high-K4	Sp
ENSG00000188585	CLEC20A	protein_coding	-	high-K4	Sp
ENSG00000104901	DKKL1	protein_coding	+	high-K4	Sp
ENSG00000234186	C16orf82	protein_coding	+	high-K4	Sp
ENSG00000007062	PROM1	protein_coding	-	high-K4	Sp
ENSG00000166118	SPATA19	protein_coding	-	high-K4	Sp
ENSG00000105767	CADM4	protein_coding	-	high-K4	Sp
ENSG00000254415	SIGLEC14	protein_coding	-	high-K4	Sp
ENSG00000179636	TPPP2	protein_coding	+	high-K4	Sp
ENSG00000183260	ABHD16B	protein_coding	+	high-K4	Sp
ENSG00000160838	LRRC71	protein_coding	+	high-K4	Sp
ENSG00000177994	C2orf73	protein_coding	+	high-K4	Sp
ENSG00000283268	AP001160.5	protein_coding	-	high-K4	Sp
ENSG00000139908	TSSK4	protein_coding	+	high-K4	Sp
ENSG00000284701	TMEM247	protein_coding	+	high-K4	Sp
ENSG00000162843	WDR64	protein_coding	+	high-K4	Sp
ENSG00000166329	CCDC182	protein_coding	-	high-K4	Sp
ENSG00000188050	RNF133	protein_coding	-	high-K4	Sp
ENSG00000206150	RNASE13	protein_coding	-	high-K4	Sp
ENSG00000264813	AC113554.2	protein_coding	+	high-K4	Sp
ENSG00000167536	DHRS13	protein_coding	-	high-K4	Sp
ENSG00000180697	C3orf22	protein_coding	-	high-K4	Sp
ENSG00000117115	PADI2	protein_coding	-	high-K4	Sp
ENSG00000129646	QRICH2	protein_coding	-	high-K4	Sp
ENSG00000178685	PARP10	protein_coding	-	high-K4	Sp
ENSG00000228672	PROB1	protein_coding	-	high-K4	Sp
ENSG00000005961	ITGA2B	protein_coding	-	high-K4	Sp
ENSG00000135248	FAM71F1	protein_coding	+	high-K4	Sp
ENSG00000186583	SPATC1	protein_coding	+	high-K4	Sp
ENSG00000184378	ACTRT3	protein_coding	-	high-K4	Sp
ENSG00000147570	DNAJC5B	protein_coding	+	high-K4	Sp
ENSG00000215131	C16orf90	protein_coding	-	high-K4	Sp
ENSG00000164867	NOS3	protein_coding	+	high-K4	Sp
ENSG00000132681	ATP1A4	protein_coding	+	high-K4	Sp
ENSG00000154007	ASB17	protein_coding	-	high-K4	Sp
ENSG00000165805	C12orf50	protein_coding	-	high-K4	Sp
ENSG00000179580	RNF151	protein_coding	+	high-K4	Sp
ENSG00000162771	FAM71A	protein_coding	+	high-K4	Sp
ENSG00000163206	SMCP	protein_coding	+	high-K4	Sp
ENSG00000103067	ESRP2	protein_coding	-	high-K4	Sp
ENSG00000270806	C17orf50	protein_coding	+	high-K4	Sp
ENSG00000188163	FAM166A	protein_coding	-	high-K4	Sp
ENSG00000187140	FOXD3	protein_coding	+	high-K4	Sp
ENSG00000070669	ASNS	protein_coding	-	high-K4	Sp
ENSG00000184313	MROH7	protein_coding	+	high-K4	Sp
ENSG00000185290	NUPR2	protein_coding	-	high-K4	Sp
ENSG00000178257	PRM3	protein_coding	-	high-K4	Sp
ENSG00000240720	LRRD1	protein_coding	-	high-K4	Sp
ENSG00000034239	EFCAB1	protein_coding	-	high-K4	Sp
ENSG00000100312	ACR	protein_coding	+	high-K4	Sp
ENSG00000204688	OR2H1	protein_coding	+	high-K4	Sp
ENSG00000276409	CCL14	protein_coding	-	high-K4	Sp
ENSG00000185924	RTN4RL1	protein_coding	-	high-K4	Sp
ENSG00000166793	YPEL4	protein_coding	-	high-K4	Sp
ENSG00000204632	HLA-G	protein_coding	+	high-K4	Sp
ENSG00000177992	SPATA31E1	protein_coding	+	high-K4	Sp
ENSG00000175877	TMEM270	protein_coding	+	high-K4	Sp
ENSG00000205108	FAM205A	protein_coding	-	high-K4	Sp
ENSG00000186510	CLCNKA	protein_coding	+	high-K4	Sp
ENSG00000184709	LRRC26	protein_coding	-	high-K4	Sp
ENSG00000138759	FRAS1	protein_coding	+	high-K4	Sp
ENSG00000175646	PRM1	protein_coding	-	high-K4	Sp
ENSG00000249715	FER1L5	protein_coding	+	high-K4	Sp
ENSG00000237412	PRSS56	protein_coding	+	high-K4	Sp
ENSG00000117281	CD160	protein_coding	+	high-K4	Sp
ENSG00000122304	PRM2	protein_coding	-	high-K4	Sp
ENSG00000167754	KLK5	protein_coding	-	high-K4	Sp
ENSG00000138483	CCDC54	protein_coding	+	high-K4	Sp
ENSG00000185294	SPPL2C	protein_coding	+	high-K4	Sp
ENSG00000166220	TBATA	protein_coding	-	high-K4	Sp
ENSG00000166592	RRAD	protein_coding	-	high-K4	Sp
ENSG00000074276	CDHR2	protein_coding	+	high-K4	Sp
ENSG00000146373	RNF217	protein_coding	+	high-K4	Sp
ENSG00000102890	ELMO3	protein_coding	+	high-K4	Sp
ENSG00000198483	ANKRD35	protein_coding	-	high-K4	Sp
ENSG00000072858	SIDT1	protein_coding	+	high-K4	Sp
ENSG00000254122	PCDHGB7	protein_coding	+	high-K4	Sp
ENSG00000130449	ZSWIM6	protein_coding	+	high-K4	Sp
ENSG00000186150	UBL4B	protein_coding	+	high-K4	Sp
ENSG00000006059	KRT33A	protein_coding	-	high-K4	Sp
ENSG00000135116	HRK	protein_coding	-	high-K4	Sp
ENSG00000181195	PENK	protein_coding	-	high-K4	Sp
ENSG00000197768	STPG3	protein_coding	+	high-K4	Sp
ENSG00000183401	CCDC159	protein_coding	+	high-K4	Sp
ENSG00000279765	AC013394.1	protein_coding	+	high-K4	Sp
ENSG00000170442	KRT86	protein_coding	+	high-K4	Sp
ENSG00000124107	SLPI	protein_coding	-	high-K4	Sp
ENSG00000177427	MIEF2	protein_coding	+	high-K4	Sp
ENSG00000177938	CAPZA3	protein_coding	+	high-K4	Sp
ENSG00000173641	HSPB7	protein_coding	-	high-K4	Sp
ENSG00000105679	GAPDHS	protein_coding	+	high-K4	Sp
ENSG00000159648	TEPP	protein_coding	+	high-K4	Sp
ENSG00000214681	IQCF5	protein_coding	-	high-K4	Sp
ENSG00000124449	IRGC	protein_coding	+	high-K4	Sp
ENSG00000227868	TEX46	protein_coding	-	high-K4	Sp
ENSG00000261678	SCRT1	protein_coding	-	high-K4	Sp
ENSG00000196408	NOXO1	protein_coding	-	high-K4	Sp
ENSG00000204950	LRRC10B	protein_coding	+	high-K4	Sp
ENSG00000186334	SLC36A3	protein_coding	-	high-K4	Sp
ENSG00000177627	C12orf54	protein_coding	+	high-K4	Sp
ENSG00000234776	C11orf94	protein_coding	-	high-K4	Sp
ENSG00000185264	TEX33	protein_coding	-	high-K4	Sp
ENSG00000204657	OR2H2	protein_coding	+	high-K4	Sp
ENSG00000174038	C9orf131	protein_coding	+	high-K4	Sp
ENSG00000130202	NECTIN2	protein_coding	+	high-K4	Sp
ENSG00000186143	PRR30	protein_coding	-	high-K4	Sp
ENSG00000173627	APOBEC4	protein_coding	-	high-K4	Sp
ENSG00000185958	FAM186A	protein_coding	-	high-K4	Sp
ENSG00000143199	ADCY10	protein_coding	-	high-K4	Sp
ENSG00000213085	CFAP45	protein_coding	-	high-K4	Sp
ENSG00000229972	IQCF3	protein_coding	+	high-K4	Sp
ENSG00000277288	C10orf142	protein_coding	+	high-K4	Sp
ENSG00000178467	P4HTM	protein_coding	+	high-K4	Sp
ENSG00000124920	MYRF	protein_coding	+	high-K4	Sp
ENSG00000048545	GUCA1A	protein_coding	+	high-K4	Sp
ENSG00000168830	HTR1E	protein_coding	+	high-K4	Sp
ENSG00000183318	SPDYE4	protein_coding	-	high-K4	Sp
ENSG00000118137	APOA1	protein_coding	-	high-K4	Sp
ENSG00000106333	PCOLCE	protein_coding	+	high-K4	Sp
ENSG00000138161	CUZD1	protein_coding	-	high-K4	Sp
ENSG00000169851	PCDH7	protein_coding	+	high-K4	Sp
ENSG00000177453	NIM1K	protein_coding	+	high-K4	Sp
ENSG00000171201	SMR3B	protein_coding	+	high-K4	Sp
ENSG00000160318	CLDND2	protein_coding	-	high-K4	Sp
ENSG00000183770	FOXL2	protein_coding	-	high-K4	Sp
ENSG00000214686	IQCF6	protein_coding	-	high-K4	Sp
ENSG00000124942	AHNAK	protein_coding	-	high-K4	Sp
ENSG00000232113	TEX50	protein_coding	+	high-K4	Sp
ENSG00000115221	ITGB6	protein_coding	-	high-K4	Sp
ENSG00000163645	ERICH6	protein_coding	-	high-K4	Sp
ENSG00000163440	PDCL2	protein_coding	-	high-K4	Sp
ENSG00000187066	TMEM262	protein_coding	-	high-K4	Sp
ENSG00000255181	CCDC166	protein_coding	-	high-K4	Sp
ENSG00000166152	C16orf78	protein_coding	+	high-K4	Sp
ENSG00000157060	SHCBP1L	protein_coding	-	high-K4	Sp
ENSG00000178093	TSSK6	protein_coding	-	high-K4	Sp
ENSG00000275489	C17orf98	protein_coding	-	high-K4	Sp
ENSG00000172782	FADS6	protein_coding	-	high-K4	Sp
ENSG00000273167	AL359736.1	protein_coding	+	high-K4	Sp
ENSG00000124570	SERPINB6	protein_coding	-	high-K4	Sp
ENSG00000146221	TCTE1	protein_coding	-	high-K4	Sp
ENSG00000165269	AQP7	protein_coding	-	high-K4	Sp
ENSG00000204334	ERICH2	protein_coding	+	high-K4	Sp
ENSG00000177989	ODF3B	protein_coding	-	high-K4	Sp
ENSG00000234465	PINLYP	protein_coding	+	high-K4	Sp
ENSG00000253250	C8orf88	protein_coding	-	high-K4	Sp
ENSG00000106571	GLI3	protein_coding	-	high-K4	Sp
ENSG00000184897	H1FX	protein_coding	-	high-K4	Sp
ENSG00000164744	SUN3	protein_coding	-	high-K4	Sp
ENSG00000154764	WNT7A	protein_coding	-	high-K4	Sp
ENSG00000187905	LRRC74B	protein_coding	+	high-K4	Sp
ENSG00000177202	SPACA4	protein_coding	+	high-K4	Sp
ENSG00000142606	MMEL1	protein_coding	-	high-K4	Sp
ENSG00000158525	CPA5	protein_coding	+	high-K4	Sp
ENSG00000100249	C22orf31	protein_coding	-	high-K4	Sp
ENSG00000165566	AMER2	protein_coding	-	high-K4	Sp
ENSG00000170967	DDI1	protein_coding	+	high-K4	Sp
ENSG00000182809	CRIP2	protein_coding	+	high-K4	Sp
ENSG00000111325	OGFOD2	protein_coding	+	high-K4	Sp
ENSG00000188782	CATSPER4	protein_coding	+	high-K4	Sp
ENSG00000278499	AC018554.3	protein_coding	-	high-K4	Sp
ENSG00000183160	TMEM119	protein_coding	-	high-K4	Sp
ENSG00000257335	MGAM	protein_coding	+	high-K4	Sp
ENSG00000261603	PRSS46	protein_coding	-	high-K4	Sp
ENSG00000178814	OPLAH	protein_coding	-	high-K4	Sp
ENSG00000124227	ANKRD60	protein_coding	-	high-K4	Sp
ENSG00000174450	GOLGA6L2	protein_coding	-	high-K4	Sp
ENSG00000175018	TEX36	protein_coding	-	high-K4	Sp
ENSG00000160472	TMEM190	protein_coding	+	high-K4	Sp
ENSG00000174483	BBS1	protein_coding	+	high-K4	Sp
ENSG00000164500	C7orf72	protein_coding	+	high-K4	Sp
ENSG00000179071	CCDC89	protein_coding	-	high-K4	Sp
ENSG00000140986	RPL3L	protein_coding	-	high-K4	Sp
ENSG00000222047	C10orf55	protein_coding	-	high-K4	Sp
ENSG00000176256	HMGB4	protein_coding	+	high-K4	Sp
ENSG00000197651	CCER1	protein_coding	-	high-K4	Sp
ENSG00000145626	UGT3A1	protein_coding	-	high-K4	Sp
ENSG00000155761	SPAG17	protein_coding	-	high-K4	Sp
ENSG00000175121	WFDC5	protein_coding	-	high-K4	Sp
ENSG00000105428	ZNRF4	protein_coding	+	high-K4	Sp
ENSG00000196263	ZNF471	protein_coding	+	high-K4	Sp
ENSG00000183397	C19orf71	protein_coding	+	high-K4	Sp
ENSG00000146233	CYP39A1	protein_coding	-	high-K4	Sp
ENSG00000169717	ACTRT2	protein_coding	+	high-K4	Sp
ENSG00000145309	CABS1	protein_coding	+	high-K4	Sp
ENSG00000184345	IQCF2	protein_coding	+	high-K4	Sp
ENSG00000178538	CA8	protein_coding	-	high-K4	Sp
ENSG00000188800	TMCO2	protein_coding	+	high-K4	Sp
ENSG00000164530	PI16	protein_coding	+	high-K4	Sp
ENSG00000233701	PRR23C	protein_coding	-	high-K4	Sp
ENSG00000170950	PGK2	protein_coding	-	high-K4	Sp
ENSG00000112195	TREML2	protein_coding	-	high-K4	Sp
ENSG00000118491	ZC2HC1B	protein_coding	+	high-K4	Sp
ENSG00000198765	SYCP1	protein_coding	+	high-K4	Sp
ENSG00000005981	ASB4	protein_coding	+	high-K4	Sp
ENSG00000180259	PRNT	protein_coding	-	high-K4	Sp
ENSG00000204052	LRRC73	protein_coding	-	high-K4	Sp
ENSG00000182179	UBA7	protein_coding	-	bivalent	Sp
ENSG00000107859	PITX3	protein_coding	-	bivalent	Sp
ENSG00000206579	XKR4	protein_coding	+	bivalent	Sp
ENSG00000136535	TBR1	protein_coding	+	bivalent	Sp
ENSG00000272031	ANKRD34A	protein_coding	-	bivalent	Sp
ENSG00000128714	HOXD13	protein_coding	+	bivalent	Sp
ENSG00000205143	ARID3C	protein_coding	-	bivalent	Sp
ENSG00000136099	PCDH8	protein_coding	-	bivalent	Sp
ENSG00000185662	SMIM23	protein_coding	+	bivalent	Sp
ENSG00000144191	CNGA3	protein_coding	+	bivalent	Sp
ENSG00000174307	PHLDA3	protein_coding	-	bivalent	Sp
ENSG00000145284	SCD5	protein_coding	-	bivalent	Sp
ENSG00000206432	TMEM200C	protein_coding	-	bivalent	Sp
ENSG00000165633	VSTM4	protein_coding	-	bivalent	Sp
ENSG00000139714	MORN3	protein_coding	-	bivalent	Sp
ENSG00000159248	GJD2	protein_coding	-	bivalent	Sp
ENSG00000170458	CD14	protein_coding	-	bivalent	Sp
ENSG00000184302	SIX6	protein_coding	+	bivalent	Sp
ENSG00000004799	PDK4	protein_coding	-	bivalent	Sp
ENSG00000177283	FZD8	protein_coding	-	bivalent	Sp
ENSG00000105327	BBC3	protein_coding	-	bivalent	Sp
ENSG00000107819	SFXN3	protein_coding	+	bivalent	Sp
ENSG00000254535	PABPC4L	protein_coding	-	bivalent	Sp
ENSG00000152822	GRM1	protein_coding	+	bivalent	Sp
ENSG00000176887	SOX11	protein_coding	+	bivalent	Sp
ENSG00000105810	CDK6	protein_coding	-	bivalent	Sp
ENSG00000165300	SLITRK5	protein_coding	+	bivalent	Sp
ENSG00000112761	WISP3	protein_coding	+	bivalent	Sp
ENSG00000185633	NDUFA4L2	protein_coding	-	bivalent	Sp
ENSG00000173585	CCR9	protein_coding	+	bivalent	Sp
ENSG00000123095	BHLHE41	protein_coding	-	bivalent	Sp
ENSG00000229809	ZNF688	protein_coding	-	bivalent	Sp
ENSG00000090924	PLEKHG2	protein_coding	+	bivalent	Sp
ENSG00000215474	SKOR2	protein_coding	-	bivalent	Sp
ENSG00000178860	MSC	protein_coding	-	bivalent	Sp
ENSG00000111087	GLI1	protein_coding	+	bivalent	Sp
ENSG00000180447	GAS1	protein_coding	-	bivalent	Sp
ENSG00000125430	HS3ST3B1	protein_coding	+	bivalent	Sp
ENSG00000159387	IRX6	protein_coding	+	bivalent	Sp
ENSG00000076351	SLC46A1	protein_coding	-	bivalent	Sp
ENSG00000100626	GALNT16	protein_coding	+	bivalent	Sp
ENSG00000198963	RORB	protein_coding	+	bivalent	Sp
ENSG00000075891	PAX2	protein_coding	+	bivalent	Sp
ENSG00000185070	FLRT2	protein_coding	+	bivalent	Sp
ENSG00000185386	MAPK11	protein_coding	-	bivalent	Sp
ENSG00000176165	FOXG1	protein_coding	+	bivalent	Sp
ENSG00000145536	ADAMTS16	protein_coding	+	bivalent	Sp
ENSG00000109132	PHOX2B	protein_coding	-	bivalent	Sp
ENSG00000168874	ATOH8	protein_coding	+	bivalent	Sp
ENSG00000105376	ICAM5	protein_coding	+	bivalent	Sp
ENSG00000110975	SYT10	protein_coding	-	bivalent	Sp
ENSG00000204335	SP5	protein_coding	+	bivalent	Sp
ENSG00000135333	EPHA7	protein_coding	-	bivalent	Sp
ENSG00000144355	DLX1	protein_coding	+	bivalent	Sp
ENSG00000157119	KLHL40	protein_coding	+	bivalent	Sp
ENSG00000169067	ACTBL2	protein_coding	-	bivalent	Sp
ENSG00000172716	SLFN11	protein_coding	-	bivalent	Sp
ENSG00000118432	CNR1	protein_coding	-	bivalent	Sp
ENSG00000196411	EPHB4	protein_coding	-	bivalent	Sp
ENSG00000157064	NMNAT2	protein_coding	-	bivalent	Sp
ENSG00000131435	PDLIM4	protein_coding	+	bivalent	Sp
ENSG00000158458	NRG2	protein_coding	-	bivalent	Sp
ENSG00000165801	ARHGEF40	protein_coding	+	bivalent	Sp
ENSG00000106331	PAX4	protein_coding	-	bivalent	Sp
ENSG00000140795	MYLK3	protein_coding	-	bivalent	Sp
ENSG00000055732	MCOLN3	protein_coding	-	bivalent	Sp
ENSG00000173557	C2orf70	protein_coding	+	bivalent	Sp
ENSG00000119919	NKX2-3	protein_coding	+	bivalent	Sp
ENSG00000198914	POU3F3	protein_coding	+	bivalent	Sp
ENSG00000164749	HNF4G	protein_coding	+	bivalent	Sp
ENSG00000179133	C10orf67	protein_coding	-	bivalent	Sp
ENSG00000135144	DTX1	protein_coding	+	bivalent	Sp
ENSG00000063015	SEZ6	protein_coding	-	bivalent	Sp
ENSG00000232070	TMEM253	protein_coding	+	bivalent	Sp
ENSG00000165795	NDRG2	protein_coding	-	bivalent	Sp
ENSG00000120907	ADRA1A	protein_coding	-	bivalent	Sp
ENSG00000186493	C5orf38	protein_coding	+	bivalent	Sp
ENSG00000187533	PRR27	protein_coding	+	bivalent	Sp
ENSG00000052850	ALX4	protein_coding	-	bivalent	Sp
ENSG00000121075	TBX4	protein_coding	+	bivalent	Sp
ENSG00000183691	NOG	protein_coding	+	bivalent	Sp
ENSG00000168594	ADAM29	protein_coding	+	bivalent	Sp
ENSG00000110887	DAO	protein_coding	+	bivalent	Sp
ENSG00000119547	ONECUT2	protein_coding	+	bivalent	Sp
ENSG00000162761	LMX1A	protein_coding	-	bivalent	Sp
ENSG00000243989	ACY1	protein_coding	+	bivalent	Sp
ENSG00000136378	ADAMTS7	protein_coding	-	bivalent	Sp
ENSG00000185340	GAS2L1	protein_coding	+	bivalent	Sp
ENSG00000204381	LAYN	protein_coding	+	bivalent	Sp
ENSG00000031081	ARHGAP31	protein_coding	+	bivalent	Sp
ENSG00000204175	GPRIN2	protein_coding	-	bivalent	Sp
ENSG00000204612	FOXB2	protein_coding	+	bivalent	Sp
ENSG00000145864	GABRB2	protein_coding	-	bivalent	Sp
ENSG00000165606	DRGX	protein_coding	-	bivalent	Sp
ENSG00000206538	VGLL3	protein_coding	-	bivalent	Sp
ENSG00000006116	CACNG3	protein_coding	+	bivalent	Sp
ENSG00000269720	CCDC194	protein_coding	-	bivalent	Sp
ENSG00000244274	DBNDD2	protein_coding	+	bivalent	Sp
ENSG00000101680	LAMA1	protein_coding	-	bivalent	Sp
ENSG00000149150	SLC43A1	protein_coding	-	bivalent	Sp
ENSG00000187987	ZSCAN23	protein_coding	-	bivalent	Sp
ENSG00000116218	NPHS2	protein_coding	-	bivalent	Sp
ENSG00000121068	TBX2	protein_coding	+	bivalent	Sp
ENSG00000147576	ADHFE1	protein_coding	+	bivalent	Sp
ENSG00000234224	TMEM229A	protein_coding	-	bivalent	Sp
ENSG00000026559	KCNG1	protein_coding	-	bivalent	Sp
ENSG00000139211	AMIGO2	protein_coding	-	bivalent	Sp
ENSG00000100889	PCK2	protein_coding	+	bivalent	Sp
ENSG00000188306	LRRIQ4	protein_coding	+	bivalent	Sp
ENSG00000227507	LTB	protein_coding	-	bivalent	Sp
ENSG00000182108	DEXI	protein_coding	-	bivalent	Sp
ENSG00000171695	LKAAEAR1	protein_coding	-	bivalent	Sp
ENSG00000253293	HOXA10	protein_coding	-	bivalent	Sp
ENSG00000204642	HLA-F	protein_coding	+	bivalent	Sp
ENSG00000124251	TP53TG5	protein_coding	-	bivalent	Sp
ENSG00000170370	EMX2	protein_coding	+	bivalent	Sp
ENSG00000196754	S100A2	protein_coding	-	bivalent	Sp
ENSG00000175264	CHST1	protein_coding	-	bivalent	Sp
ENSG00000160326	SLC2A6	protein_coding	-	bivalent	Sp
ENSG00000146374	RSPO3	protein_coding	+	bivalent	Sp
ENSG00000159784	FAM131B	protein_coding	-	bivalent	Sp
ENSG00000119121	TRPM6	protein_coding	-	bivalent	Sp
ENSG00000130487	KLHDC7B	protein_coding	+	bivalent	Sp
ENSG00000146216	TTBK1	protein_coding	+	bivalent	Sp
ENSG00000170893	TRH	protein_coding	+	bivalent	Sp
ENSG00000256870	SLC5A8	protein_coding	-	bivalent	Sp
ENSG00000101222	SPEF1	protein_coding	-	bivalent	Sp
ENSG00000021852	C8B	protein_coding	-	bivalent	Sp
ENSG00000107742	SPOCK2	protein_coding	-	bivalent	Sp
ENSG00000178015	GPR150	protein_coding	+	bivalent	Sp
ENSG00000203685	STUM	protein_coding	+	bivalent	Sp
ENSG00000080573	COL5A3	protein_coding	-	bivalent	Sp
ENSG00000165837	ERICH6B	protein_coding	-	bivalent	Sp
ENSG00000100678	SLC8A3	protein_coding	-	bivalent	Sp
ENSG00000139116	KIF21A	protein_coding	-	bivalent	Sp
ENSG00000166265	CYYR1	protein_coding	-	bivalent	Sp
ENSG00000187486	KCNJ11	protein_coding	-	bivalent	Sp
ENSG00000231824	AKAIN1	protein_coding	-	bivalent	Sp
ENSG00000006283	CACNA1G	protein_coding	+	bivalent	Sp
ENSG00000174332	GLIS1	protein_coding	-	bivalent	Sp
ENSG00000166710	B2M	protein_coding	+	bivalent	Sp
ENSG00000137571	SLCO5A1	protein_coding	-	bivalent	Sp
ENSG00000002587	HS3ST1	protein_coding	-	bivalent	Sp
ENSG00000184271	POU6F1	protein_coding	-	bivalent	Sp
ENSG00000151650	VENTX	protein_coding	+	bivalent	Sp
ENSG00000178033	FAM26E	protein_coding	+	bivalent	Sp
ENSG00000135917	SLC19A3	protein_coding	-	bivalent	Sp
ENSG00000198108	CHSY3	protein_coding	+	bivalent	Sp
ENSG00000138675	FGF5	protein_coding	+	bivalent	Sp
ENSG00000181072	CHRM2	protein_coding	+	bivalent	Sp
ENSG00000172201	ID4	protein_coding	+	bivalent	Sp
ENSG00000168621	GDNF	protein_coding	-	bivalent	Sp
ENSG00000116983	HPCAL4	protein_coding	-	bivalent	Sp
ENSG00000173442	EHBP1L1	protein_coding	+	bivalent	Sp
ENSG00000256980	KHDC1L	protein_coding	-	bivalent	Sp
ENSG00000149489	ROM1	protein_coding	+	bivalent	Sp
ENSG00000115616	SLC9A2	protein_coding	+	bivalent	Sp
ENSG00000005381	MPO	protein_coding	-	bivalent	Sp
ENSG00000019505	SYT13	protein_coding	-	bivalent	Sp
ENSG00000135439	AGAP2	protein_coding	-	bivalent	Sp
ENSG00000154654	NCAM2	protein_coding	+	bivalent	Sp
ENSG00000186564	FOXD2	protein_coding	+	bivalent	Sp
ENSG00000185652	NTF3	protein_coding	+	bivalent	Sp
ENSG00000088881	EBF4	protein_coding	+	bivalent	Sp
ENSG00000134755	DSC2	protein_coding	-	bivalent	Sp
ENSG00000172238	ATOH1	protein_coding	+	bivalent	Sp
ENSG00000181656	GPR88	protein_coding	+	bivalent	Sp
ENSG00000185477	GPRIN3	protein_coding	-	bivalent	Sp
ENSG00000183729	NPBWR1	protein_coding	+	bivalent	Sp
ENSG00000168792	ABHD15	protein_coding	-	bivalent	Sp
ENSG00000125492	BARHL1	protein_coding	+	bivalent	Sp
ENSG00000125895	TMEM74B	protein_coding	-	bivalent	Sp
ENSG00000165379	LRFN5	protein_coding	+	bivalent	Sp
ENSG00000053747	LAMA3	protein_coding	+	bivalent	Sp
ENSG00000167543	TP53I13	protein_coding	+	bivalent	Sp
ENSG00000174576	NPAS4	protein_coding	+	bivalent	Sp
ENSG00000091490	SEL1L3	protein_coding	-	bivalent	Sp
ENSG00000101425	BPI	protein_coding	+	bivalent	Sp
ENSG00000175602	CCDC85B	protein_coding	+	bivalent	Sp
ENSG00000122585	NPY	protein_coding	+	bivalent	Sp
ENSG00000164318	EGFLAM	protein_coding	+	bivalent	Sp
ENSG00000069431	ABCC9	protein_coding	-	bivalent	Sp
ENSG00000175489	LRRC25	protein_coding	-	bivalent	Sp
ENSG00000156150	ALX3	protein_coding	-	bivalent	Sp
ENSG00000121060	TRIM25	protein_coding	-	bivalent	Sp
ENSG00000124237	C20orf85	protein_coding	+	bivalent	Sp
ENSG00000115718	PROC	protein_coding	+	bivalent	Sp
ENSG00000106123	EPHB6	protein_coding	+	bivalent	Sp
ENSG00000248713	AC083902.2	protein_coding	-	bivalent	Sp
ENSG00000173464	RNASE11	protein_coding	-	bivalent	Sp
ENSG00000078018	MAP2	protein_coding	+	bivalent	Sp
ENSG00000130643	CALY	protein_coding	-	bivalent	Sp
ENSG00000149633	KIAA1755	protein_coding	-	bivalent	Sp
ENSG00000134121	CHL1	protein_coding	+	bivalent	Sp
ENSG00000005073	HOXA11	protein_coding	-	bivalent	Sp
ENSG00000132639	SNAP25	protein_coding	+	bivalent	Sp
ENSG00000206549	PRSS50	protein_coding	-	bivalent	Sp
ENSG00000075618	FSCN1	protein_coding	+	bivalent	Sp
ENSG00000168143	FAM83B	protein_coding	+	bivalent	Sp
ENSG00000113600	C9	protein_coding	-	bivalent	Sp
ENSG00000165424	ZCCHC24	protein_coding	-	bivalent	Sp
ENSG00000198848	CES1	protein_coding	-	bivalent	Sp
ENSG00000185880	TRIM69	protein_coding	+	bivalent	Sp
ENSG00000146054	TRIM7	protein_coding	-	bivalent	Sp
ENSG00000166342	NETO1	protein_coding	-	bivalent	Sp
ENSG00000162706	CADM3	protein_coding	+	bivalent	Sp
ENSG00000162728	KCNJ9	protein_coding	+	bivalent	Sp
ENSG00000173320	STOX2	protein_coding	+	bivalent	Sp
ENSG00000275342	PRAG1	protein_coding	-	bivalent	Sp
ENSG00000157765	SLC34A2	protein_coding	+	bivalent	Sp
ENSG00000184451	CCR10	protein_coding	-	bivalent	Sp
ENSG00000204520	MICA	protein_coding	+	bivalent	Sp
ENSG00000145431	PDGFC	protein_coding	-	bivalent	Sp
ENSG00000099385	BCL7C	protein_coding	-	bivalent	Sp
ENSG00000135272	MDFIC	protein_coding	+	bivalent	Sp
ENSG00000128283	CDC42EP1	protein_coding	+	bivalent	Sp
ENSG00000163499	CRYBA2	protein_coding	-	bivalent	Sp
ENSG00000142698	C1orf94	protein_coding	+	bivalent	Sp
ENSG00000130222	GADD45G	protein_coding	+	bivalent	Sp
ENSG00000198597	ZNF536	protein_coding	+	bivalent	Sp
ENSG00000149564	ESAM	protein_coding	-	bivalent	Sp
ENSG00000166341	DCHS1	protein_coding	-	bivalent	Sp
ENSG00000026103	FAS	protein_coding	+	bivalent	Sp
ENSG00000107796	ACTA2	protein_coding	-	bivalent	Sp
ENSG00000150281	CTF1	protein_coding	+	bivalent	Sp
ENSG00000216921	AC131097.2	protein_coding	-	bivalent	Sp
ENSG00000185274	GALNT17	protein_coding	+	bivalent	Sp
ENSG00000077080	ACTL6B	protein_coding	-	bivalent	Sp
ENSG00000129152	MYOD1	protein_coding	+	bivalent	Sp
ENSG00000254585	MAGEL2	protein_coding	-	bivalent	Sp
ENSG00000176381	PRR18	protein_coding	-	bivalent	Sp
ENSG00000162877	PM20D1	protein_coding	-	bivalent	Sp
ENSG00000134198	TSPAN2	protein_coding	-	bivalent	Sp
ENSG00000090975	PITPNM2	protein_coding	-	bivalent	Sp
ENSG00000074803	SLC12A1	protein_coding	+	bivalent	Sp
ENSG00000213366	GSTM2	protein_coding	+	bivalent	Sp
ENSG00000174939	ASPHD1	protein_coding	+	bivalent	Sp
ENSG00000173930	SLCO4C1	protein_coding	-	bivalent	Sp
ENSG00000213145	CRIP1	protein_coding	+	bivalent	Sp
ENSG00000198756	COLGALT2	protein_coding	-	bivalent	Sp
ENSG00000103460	TOX3	protein_coding	-	bivalent	Sp
ENSG00000079931	MOXD1	protein_coding	-	bivalent	Sp
ENSG00000186047	DLEU7	protein_coding	-	bivalent	Sp
ENSG00000206474	OR10C1	protein_coding	+	bivalent	Sp
ENSG00000121853	GHSR	protein_coding	-	bivalent	Sp
ENSG00000067191	CACNB1	protein_coding	-	bivalent	Sp
ENSG00000012779	ALOX5	protein_coding	+	bivalent	Sp
ENSG00000156689	GLYATL2	protein_coding	-	bivalent	Sp
ENSG00000025039	RRAGD	protein_coding	-	bivalent	Sp
ENSG00000204248	COL11A2	protein_coding	-	bivalent	Sp
ENSG00000178965	ERICH3	protein_coding	-	bivalent	Sp
ENSG00000205863	C1QTNF9B	protein_coding	-	bivalent	Sp
ENSG00000204681	GABBR1	protein_coding	-	bivalent	Sp
ENSG00000177508	IRX3	protein_coding	-	bivalent	Sp
ENSG00000204264	PSMB8	protein_coding	-	bivalent	Sp
ENSG00000240771	ARHGEF25	protein_coding	+	bivalent	Sp
ENSG00000176428	VPS37D	protein_coding	+	bivalent	Sp
ENSG00000204644	ZFP57	protein_coding	-	bivalent	Sp
ENSG00000100842	EFS	protein_coding	-	bivalent	Sp
ENSG00000159212	CLIC6	protein_coding	+	bivalent	Sp
ENSG00000134569	LRP4	protein_coding	-	bivalent	Sp
ENSG00000101076	HNF4A	protein_coding	+	bivalent	Sp
ENSG00000162040	HS3ST6	protein_coding	-	bivalent	Sp
ENSG00000120068	HOXB8	protein_coding	-	bivalent	Sp
ENSG00000149131	SERPING1	protein_coding	+	bivalent	Sp
ENSG00000160796	NBEAL2	protein_coding	+	bivalent	Sp
ENSG00000010030	ETV7	protein_coding	-	bivalent	Sp
ENSG00000203782	LOR	protein_coding	+	bivalent	Sp
ENSG00000256660	CLEC12B	protein_coding	+	bivalent	Sp
ENSG00000219607	PPP1R3G	protein_coding	+	bivalent	Sp
ENSG00000214513	NOTO	protein_coding	+	bivalent	Sp
ENSG00000144063	MALL	protein_coding	-	bivalent	Sp
ENSG00000076928	ARHGEF1	protein_coding	+	bivalent	Sp
ENSG00000132932	ATP8A2	protein_coding	+	bivalent	Sp
ENSG00000154930	ACSS1	protein_coding	-	bivalent	Sp
ENSG00000185052	SLC24A3	protein_coding	+	bivalent	Sp
ENSG00000110811	P3H3	protein_coding	+	bivalent	Sp
ENSG00000225556	C2CD4D	protein_coding	-	bivalent	Sp
ENSG00000176884	GRIN1	protein_coding	+	bivalent	Sp
ENSG00000081138	CDH7	protein_coding	+	bivalent	Sp
ENSG00000162882	HAAO	protein_coding	-	bivalent	Sp
ENSG00000134955	SLC37A2	protein_coding	+	bivalent	Sp
ENSG00000261308	FIGNL2	protein_coding	-	bivalent	Sp
ENSG00000169618	PROKR1	protein_coding	+	bivalent	Sp
ENSG00000101282	RSPO4	protein_coding	-	bivalent	Sp
ENSG00000165985	C1QL3	protein_coding	-	bivalent	Sp
ENSG00000260903	XKR7	protein_coding	+	bivalent	Sp
ENSG00000275591	XKR5	protein_coding	-	bivalent	Sp
ENSG00000170786	SDR16C5	protein_coding	-	bivalent	Sp
ENSG00000164488	DACT2	protein_coding	-	bivalent	Sp
ENSG00000116544	DLGAP3	protein_coding	-	bivalent	Sp
ENSG00000167614	TTYH1	protein_coding	+	bivalent	Sp
ENSG00000188730	VWC2	protein_coding	+	bivalent	Sp
ENSG00000117600	PLPPR4	protein_coding	+	bivalent	Sp
ENSG00000092969	TGFB2	protein_coding	+	bivalent	Sp
ENSG00000133878	DUSP26	protein_coding	-	bivalent	Sp
ENSG00000001617	SEMA3F	protein_coding	+	bivalent	Sp
ENSG00000170374	SP7	protein_coding	-	bivalent	Sp
ENSG00000070193	FGF10	protein_coding	-	bivalent	Sp
ENSG00000182771	GRID1	protein_coding	-	bivalent	Sp
ENSG00000142959	BEST4	protein_coding	-	bivalent	Sp
ENSG00000069812	HES2	protein_coding	-	bivalent	Sp
ENSG00000082684	SEMA5B	protein_coding	-	bivalent	Sp
ENSG00000181418	DDN	protein_coding	-	bivalent	Sp
ENSG00000162614	NEXN	protein_coding	+	bivalent	Sp
ENSG00000188508	KRTDAP	protein_coding	-	bivalent	Sp
ENSG00000070748	CHAT	protein_coding	+	bivalent	Sp
ENSG00000205502	C2CD4B	protein_coding	-	bivalent	Sp
ENSG00000124772	CPNE5	protein_coding	-	bivalent	Sp
ENSG00000115828	QPCT	protein_coding	+	bivalent	Sp
ENSG00000196932	TMEM26	protein_coding	-	bivalent	Sp
ENSG00000215218	UBE2QL1	protein_coding	+	bivalent	Sp
ENSG00000107736	CDH23	protein_coding	+	bivalent	Sp
ENSG00000155897	ADCY8	protein_coding	-	bivalent	Sp
ENSG00000179292	TMEM151A	protein_coding	+	bivalent	Sp
ENSG00000079215	SLC1A3	protein_coding	+	bivalent	Sp
ENSG00000185112	FAM43A	protein_coding	+	bivalent	Sp
ENSG00000110148	CCKBR	protein_coding	+	bivalent	Sp
ENSG00000145920	CPLX2	protein_coding	+	bivalent	Sp
ENSG00000090539	CHRD	protein_coding	+	bivalent	Sp
ENSG00000135312	HTR1B	protein_coding	-	bivalent	Sp
ENSG00000267221	C17orf113	protein_coding	-	bivalent	Sp
ENSG00000271824	AC009014.1	protein_coding	-	bivalent	Sp
ENSG00000275410	HNF1B	protein_coding	-	bivalent	Sp
ENSG00000153976	HS3ST3A1	protein_coding	-	bivalent	Sp
ENSG00000156486	KCNS2	protein_coding	+	bivalent	Sp
ENSG00000146477	SLC22A3	protein_coding	+	bivalent	Sp
ENSG00000185436	IFNLR1	protein_coding	-	bivalent	Sp
ENSG00000169418	NPR1	protein_coding	+	bivalent	Sp
ENSG00000170396	ZNF804A	protein_coding	+	bivalent	Sp
ENSG00000000938	FGR	protein_coding	-	bivalent	Sp
ENSG00000104140	RHOV	protein_coding	-	bivalent	Sp
ENSG00000175591	P2RY2	protein_coding	+	bivalent	Sp
ENSG00000124302	CHST8	protein_coding	+	bivalent	Sp
ENSG00000218891	ZNF579	protein_coding	-	bivalent	Sp
ENSG00000197208	SLC22A4	protein_coding	+	bivalent	Sp
ENSG00000164853	UNCX	protein_coding	+	bivalent	Sp
ENSG00000107731	UNC5B	protein_coding	+	bivalent	Sp
ENSG00000167011	NAT16	protein_coding	-	bivalent	Sp
ENSG00000226742	HSBP1L1	protein_coding	+	bivalent	Sp
ENSG00000169554	ZEB2	protein_coding	-	bivalent	Sp
ENSG00000143850	PLEKHA6	protein_coding	-	bivalent	Sp
ENSG00000104237	RP1	protein_coding	+	bivalent	Sp
ENSG00000259207	ITGB3	protein_coding	+	bivalent	Sp
ENSG00000150893	FREM2	protein_coding	+	bivalent	Sp
ENSG00000135750	KCNK1	protein_coding	+	bivalent	Sp
ENSG00000187498	COL4A1	protein_coding	-	bivalent	Sp
ENSG00000174963	ZIC4	protein_coding	-	bivalent	Sp
ENSG00000104760	FGL1	protein_coding	-	bivalent	Sp
ENSG00000144406	UNC80	protein_coding	+	bivalent	Sp
ENSG00000100095	SEZ6L	protein_coding	+	bivalent	Sp
ENSG00000157227	MMP14	protein_coding	+	bivalent	Sp
ENSG00000178171	AMER3	protein_coding	+	bivalent	Sp
ENSG00000123405	NFE2	protein_coding	-	bivalent	Sp
ENSG00000156466	GDF6	protein_coding	-	bivalent	Sp
ENSG00000134201	GSTM5	protein_coding	+	bivalent	Sp
ENSG00000082556	OPRK1	protein_coding	-	bivalent	Sp
ENSG00000101665	SMAD7	protein_coding	-	bivalent	Sp
ENSG00000006611	USH1C	protein_coding	-	bivalent	Sp
ENSG00000175793	SFN	protein_coding	+	bivalent	Sp
ENSG00000187135	VSTM2B	protein_coding	+	bivalent	Sp
ENSG00000169181	GSG1L	protein_coding	-	bivalent	Sp
ENSG00000157510	AFAP1L1	protein_coding	+	bivalent	Sp
ENSG00000181458	TMEM45A	protein_coding	+	bivalent	Sp
ENSG00000010310	GIPR	protein_coding	+	bivalent	Sp
ENSG00000115665	SLC5A7	protein_coding	+	bivalent	Sp
ENSG00000112139	MDGA1	protein_coding	-	bivalent	Sp
ENSG00000175874	CREG2	protein_coding	-	bivalent	Sp
ENSG00000152092	ASTN1	protein_coding	-	bivalent	Sp
ENSG00000178055	PRSS42	protein_coding	-	bivalent	Sp
ENSG00000129566	TEP1	protein_coding	-	bivalent	Sp
ENSG00000154080	CHST9	protein_coding	-	bivalent	Sp
ENSG00000148734	NPFFR1	protein_coding	-	bivalent	Sp
ENSG00000105825	TFPI2	protein_coding	-	bivalent	Sp
ENSG00000188803	SHISA6	protein_coding	+	bivalent	Sp
ENSG00000172548	NIPAL4	protein_coding	+	bivalent	Sp
ENSG00000204610	TRIM15	protein_coding	+	bivalent	Sp
ENSG00000177238	TRIM72	protein_coding	+	bivalent	Sp
ENSG00000265763	ZNF488	protein_coding	-	bivalent	Sp
ENSG00000229415	SFTA3	protein_coding	-	bivalent	Sp
ENSG00000172461	FUT9	protein_coding	+	bivalent	Sp
ENSG00000089692	LAG3	protein_coding	+	bivalent	Sp
ENSG00000146648	EGFR	protein_coding	+	bivalent	Sp
ENSG00000111049	MYF5	protein_coding	+	bivalent	Sp
ENSG00000135443	KRT85	protein_coding	-	bivalent	Sp
ENSG00000112715	VEGFA	protein_coding	+	bivalent	Sp
ENSG00000129467	ADCY4	protein_coding	-	bivalent	Sp
ENSG00000140279	DUOX2	protein_coding	-	bivalent	Sp
ENSG00000092096	SLC22A17	protein_coding	-	bivalent	Sp
ENSG00000236609	ZNF853	protein_coding	+	bivalent	Sp
ENSG00000110446	SLC15A3	protein_coding	-	bivalent	Sp
ENSG00000124508	BTN2A2	protein_coding	+	bivalent	Sp
ENSG00000188522	FAM83G	protein_coding	-	bivalent	Sp
ENSG00000204128	C2orf72	protein_coding	+	bivalent	Sp
ENSG00000138131	LOXL4	protein_coding	-	bivalent	Sp
ENSG00000113262	GRM6	protein_coding	-	bivalent	Sp
ENSG00000122756	CNTFR	protein_coding	-	bivalent	Sp
ENSG00000182580	EPHB3	protein_coding	+	bivalent	Sp
ENSG00000166825	ANPEP	protein_coding	-	bivalent	Sp
ENSG00000160111	CPAMD8	protein_coding	-	bivalent	Sp
ENSG00000135929	CYP27A1	protein_coding	+	bivalent	Sp
ENSG00000171303	KCNK3	protein_coding	+	bivalent	Sp
ENSG00000115107	STEAP3	protein_coding	+	bivalent	Sp
ENSG00000171885	AQP4	protein_coding	-	bivalent	Sp
ENSG00000084628	NKAIN1	protein_coding	-	bivalent	Sp
ENSG00000186648	CARMIL3	protein_coding	+	bivalent	Sp
ENSG00000158473	CD1D	protein_coding	+	bivalent	Sp
ENSG00000140254	DUOXA1	protein_coding	-	bivalent	Sp
ENSG00000137857	DUOX1	protein_coding	+	bivalent	Sp
ENSG00000072195	SPEG	protein_coding	+	bivalent	Sp
ENSG00000124145	SDC4	protein_coding	-	bivalent	Sp
ENSG00000171812	COL8A2	protein_coding	-	bivalent	Sp
ENSG00000174059	CD34	protein_coding	-	bivalent	Sp
ENSG00000089558	KCNH4	protein_coding	-	bivalent	Sp
ENSG00000163737	PF4	protein_coding	-	bivalent	Sp
ENSG00000254656	RTL1	protein_coding	-	bivalent	Sp
ENSG00000180264	ADGRD2	protein_coding	+	bivalent	Sp
ENSG00000100985	MMP9	protein_coding	+	bivalent	Sp
ENSG00000139178	C1RL	protein_coding	-	bivalent	Sp
ENSG00000198785	GRIN3A	protein_coding	-	bivalent	Sp
ENSG00000160808	MYL3	protein_coding	-	bivalent	Sp
ENSG00000184371	CSF1	protein_coding	+	bivalent	Sp
ENSG00000184557	SOCS3	protein_coding	-	bivalent	Sp
ENSG00000173548	SNX33	protein_coding	+	bivalent	Sp
ENSG00000143772	ITPKB	protein_coding	-	bivalent	Sp
ENSG00000187902	SHISA7	protein_coding	-	bivalent	Sp
ENSG00000123360	PDE1B	protein_coding	+	bivalent	Sp
ENSG00000163083	INHBB	protein_coding	+	bivalent	Sp
ENSG00000027644	INSRR	protein_coding	-	bivalent	Sp
ENSG00000114270	COL7A1	protein_coding	-	bivalent	Sp
ENSG00000231389	HLA-DPA1	protein_coding	-	bivalent	Sp
ENSG00000189431	RASSF10	protein_coding	+	bivalent	Sp
ENSG00000166862	CACNG2	protein_coding	-	bivalent	Sp
ENSG00000187942	LDLRAD2	protein_coding	+	bivalent	Sp
ENSG00000130037	KCNA5	protein_coding	+	bivalent	Sp
ENSG00000189184	PCDH18	protein_coding	-	bivalent	Sp
ENSG00000177108	ZDHHC22	protein_coding	-	bivalent	Sp
ENSG00000185811	IKZF1	protein_coding	+	bivalent	Sp
ENSG00000101265	RASSF2	protein_coding	-	bivalent	Sp
ENSG00000058085	LAMC2	protein_coding	+	bivalent	Sp
ENSG00000128342	LIF	protein_coding	-	bivalent	Sp
ENSG00000186860	KRTAP17-1	protein_coding	-	bivalent	Sp
ENSG00000010704	HFE	protein_coding	+	bivalent	Sp
ENSG00000144810	COL8A1	protein_coding	+	bivalent	Sp
ENSG00000154864	PIEZO2	protein_coding	-	bivalent	Sp
ENSG00000128815	WDFY4	protein_coding	+	bivalent	Sp
ENSG00000107551	RASSF4	protein_coding	+	bivalent	Sp
ENSG00000006016	CRLF1	protein_coding	-	bivalent	Sp
ENSG00000184254	ALDH1A3	protein_coding	+	bivalent	Sp
ENSG00000167107	ACSF2	protein_coding	+	bivalent	Sp
ENSG00000063515	GSC2	protein_coding	-	bivalent	Sp
ENSG00000198771	RCSD1	protein_coding	+	bivalent	Sp
ENSG00000023171	GRAMD1B	protein_coding	+	bivalent	Sp
ENSG00000112041	TULP1	protein_coding	-	bivalent	Sp
ENSG00000164694	FNDC1	protein_coding	+	bivalent	Sp
ENSG00000108821	COL1A1	protein_coding	-	bivalent	Sp
ENSG00000172005	MAL	protein_coding	+	bivalent	Sp
ENSG00000269113	TRABD2B	protein_coding	-	bivalent	Sp
ENSG00000124564	SLC17A3	protein_coding	-	bivalent	Sp
ENSG00000131650	KREMEN2	protein_coding	+	bivalent	Sp
ENSG00000149639	SOGA1	protein_coding	-	bivalent	Sp
ENSG00000171551	ECEL1	protein_coding	-	bivalent	Sp
ENSG00000164434	FABP7	protein_coding	+	bivalent	Sp
ENSG00000080854	IGSF9B	protein_coding	-	bivalent	Sp
ENSG00000117154	IGSF21	protein_coding	+	bivalent	Sp
ENSG00000163347	CLDN1	protein_coding	-	bivalent	Sp
ENSG00000132854	KANK4	protein_coding	-	bivalent	Sp
ENSG00000145642	FAM159B	protein_coding	+	bivalent	Sp
ENSG00000105664	COMP	protein_coding	-	bivalent	Sp
ENSG00000105696	TMEM59L	protein_coding	+	bivalent	Sp
ENSG00000113722	CDX1	protein_coding	+	bivalent	Sp
ENSG00000198598	MMP17	protein_coding	+	bivalent	Sp
ENSG00000183153	GJD3	protein_coding	-	bivalent	Sp
ENSG00000167749	KLK4	protein_coding	-	bivalent	Sp
ENSG00000005001	PRSS22	protein_coding	-	bivalent	Sp
ENSG00000162552	WNT4	protein_coding	-	bivalent	Sp
ENSG00000111424	VDR	protein_coding	-	bivalent	Sp
ENSG00000177469	CAVIN1	protein_coding	-	bivalent	Sp
ENSG00000140853	NLRC5	protein_coding	+	bivalent	Sp
ENSG00000107807	TLX1	protein_coding	+	bivalent	Sp
ENSG00000186007	LEMD1	protein_coding	-	bivalent	Sp
ENSG00000168394	TAP1	protein_coding	-	bivalent	Sp
ENSG00000129465	RIPK3	protein_coding	-	bivalent	Sp
ENSG00000169884	WNT10B	protein_coding	-	bivalent	Sp
ENSG00000182170	MRGPRG	protein_coding	-	bivalent	Sp
ENSG00000080293	SCTR	protein_coding	-	bivalent	Sp
ENSG00000137726	FXYD6	protein_coding	-	bivalent	Sp
ENSG00000205363	C15orf59	protein_coding	-	bivalent	Sp
ENSG00000163673	DCLK3	protein_coding	-	bivalent	Sp
ENSG00000075673	ATP12A	protein_coding	+	bivalent	Sp
ENSG00000166501	PRKCB	protein_coding	+	bivalent	Sp
ENSG00000158748	HTR6	protein_coding	+	bivalent	Sp
ENSG00000124232	RBPJL	protein_coding	+	bivalent	Sp
ENSG00000006071	ABCC8	protein_coding	-	bivalent	Sp
ENSG00000183798	EMILIN3	protein_coding	-	bivalent	Sp
ENSG00000181790	ADGRB1	protein_coding	+	bivalent	Sp
ENSG00000197956	S100A6	protein_coding	-	bivalent	Sp
ENSG00000026508	CD44	protein_coding	+	bivalent	Sp
ENSG00000253304	TMEM200B	protein_coding	-	bivalent	Sp
ENSG00000183760	ACP7	protein_coding	+	bivalent	Sp
ENSG00000161638	ITGA5	protein_coding	-	bivalent	Sp
ENSG00000188338	SLC38A3	protein_coding	+	bivalent	Sp
ENSG00000183908	LRRC55	protein_coding	+	bivalent	Sp
ENSG00000119614	VSX2	protein_coding	+	bivalent	Sp
ENSG00000174348	PODN	protein_coding	+	bivalent	Sp
ENSG00000136457	CHAD	protein_coding	-	bivalent	Sp
ENSG00000163394	CCKAR	protein_coding	-	bivalent	Sp
ENSG00000183734	ASCL2	protein_coding	-	bivalent	Sp
ENSG00000170382	LRRN2	protein_coding	-	bivalent	Sp
ENSG00000009709	PAX7	protein_coding	+	bivalent	Sp
ENSG00000106624	AEBP1	protein_coding	+	bivalent	Sp
ENSG00000137486	ARRB1	protein_coding	-	bivalent	Sp
ENSG00000125810	CD93	protein_coding	-	bivalent	Sp
ENSG00000172819	RARG	protein_coding	-	bivalent	Sp
ENSG00000178038	ALS2CL	protein_coding	-	bivalent	Sp
ENSG00000170523	KRT83	protein_coding	-	bivalent	Sp
ENSG00000148600	CDHR1	protein_coding	+	bivalent	Sp
ENSG00000187800	PEAR1	protein_coding	+	bivalent	Sp
ENSG00000213694	S1PR3	protein_coding	+	bivalent	Sp
ENSG00000181291	TMEM132E	protein_coding	+	bivalent	Sp
ENSG00000188910	GJB3	protein_coding	+	bivalent	Sp
ENSG00000142046	TMEM91	protein_coding	+	bivalent	Sp
ENSG00000120708	TGFBI	protein_coding	+	bivalent	Sp
ENSG00000153902	LGI4	protein_coding	-	bivalent	Sp
ENSG00000101445	PPP1R16B	protein_coding	+	bivalent	Sp
ENSG00000183092	BEGAIN	protein_coding	-	bivalent	Sp
ENSG00000160255	ITGB2	protein_coding	-	bivalent	Sp
ENSG00000133063	CHIT1	protein_coding	-	bivalent	Sp
ENSG00000154342	WNT3A	protein_coding	+	bivalent	Sp
ENSG00000177354	C10orf71	protein_coding	+	bivalent	Sp
ENSG00000185559	DLK1	protein_coding	+	bivalent	Sp
ENSG00000100441	KHNYN	protein_coding	+	bivalent	Sp
ENSG00000122679	RAMP3	protein_coding	+	bivalent	Sp
ENSG00000198768	APCDD1L	protein_coding	-	bivalent	Sp
ENSG00000119630	PGF	protein_coding	-	bivalent	Sp
ENSG00000165731	RET	protein_coding	+	bivalent	Sp
ENSG00000163993	S100P	protein_coding	+	K4-K27-	Sp
ENSG00000102886	GDPD3	protein_coding	-	K4-K27-	Sp
ENSG00000183791	ELOA3	protein_coding	-	K4-K27-	Sp
ENSG00000267706	AC020922.1	protein_coding	-	K4-K27-	Sp
ENSG00000197774	EME2	protein_coding	+	K4-K27-	Sp
ENSG00000135902	CHRND	protein_coding	+	K4-K27-	Sp
ENSG00000078898	BPIFB2	protein_coding	+	K4-K27-	Sp
ENSG00000178279	TNP2	protein_coding	-	K4-K27-	Sp
ENSG00000205560	CPT1B	protein_coding	-	K4-K27-	Sp
ENSG00000185499	MUC1	protein_coding	-	K4-K27-	Sp
ENSG00000189269	DRICH1	protein_coding	-	K4-K27-	Sp
ENSG00000177143	CETN1	protein_coding	+	K4-K27-	Sp
ENSG00000004838	ZMYND10	protein_coding	-	K4-K27-	Sp
ENSG00000226763	SRRM5	protein_coding	+	K4-K27-	Sp
ENSG00000161405	IKZF3	protein_coding	-	K4-K27-	Sp
ENSG00000275152	CCL16	protein_coding	-	K4-K27-	Sp
ENSG00000179046	TRIML2	protein_coding	-	K4-K27-	Sp
ENSG00000163357	DCST1	protein_coding	+	K4-K27-	Sp
ENSG00000266733	TBC1D29	protein_coding	+	K4-K27-	Sp
ENSG00000205856	C22orf42	protein_coding	-	K4-K27-	Sp
ENSG00000170788	DYDC1	protein_coding	-	K4-K27-	Sp
ENSG00000181085	MAPK15	protein_coding	+	K4-K27-	Sp
ENSG00000167757	KLK11	protein_coding	-	K4-K27-	Sp
ENSG00000164299	SPZ1	protein_coding	+	K4-K27-	Sp
ENSG00000170956	CEACAM3	protein_coding	+	K4-K27-	Sp
ENSG00000226174	TEX22	protein_coding	+	K4-K27-	Sp
ENSG00000155980	KIF5A	protein_coding	+	K4-K27-	Sp
ENSG00000189139	FSCB	protein_coding	-	K4-K27-	Sp
ENSG00000136634	IL10	protein_coding	-	K4-K27-	Sp
ENSG00000148795	CYP17A1	protein_coding	-	K4-K27-	Sp
ENSG00000205923	CEMP1	protein_coding	-	K4-K27-	Sp
ENSG00000130701	RBBP8NL	protein_coding	-	K4-K27-	Sp
ENSG00000261341	AC010325.1	protein_coding	-	K4-K27-	Sp
ENSG00000146809	ASB15	protein_coding	+	K4-K27-	Sp
ENSG00000197123	ZNF679	protein_coding	+	K4-K27-	Sp
ENSG00000171722	SPATA46	protein_coding	-	K4-K27-	Sp
ENSG00000169583	CLIC3	protein_coding	-	K4-K27-	Sp
ENSG00000099957	P2RX6	protein_coding	+	K4-K27-	Sp
ENSG00000147081	AKAP4	protein_coding	-	K4-K27-	Sp
ENSG00000155833	CYLC2	protein_coding	+	K4-K27-	Sp
ENSG00000283199	FP565324.1	protein_coding	-	K4-K27-	Sp
ENSG00000179698	WDR97	protein_coding	+	K4-K27-	Sp
ENSG00000115474	KCNJ13	protein_coding	-	K4-K27-	Sp
ENSG00000198125	MB	protein_coding	-	K4-K27-	Sp
ENSG00000180999	C1orf105	protein_coding	+	K4-K27-	Sp
ENSG00000105409	ATP1A3	protein_coding	-	K4-K27-	Sp
ENSG00000187833	C2orf78	protein_coding	+	K4-K27-	Sp
ENSG00000143340	FAM163A	protein_coding	+	K4-K27-	Sp
ENSG00000146676	PURB	protein_coding	-	K4-K27-	Sp
ENSG00000125998	FAM83C	protein_coding	-	K4-K27-	Sp
ENSG00000234409	CCDC188	protein_coding	-	K4-K27-	Sp
ENSG00000100968	NFATC4	protein_coding	+	K4-K27-	Sp
ENSG00000166333	ILK	protein_coding	+	K4-K27-	Sp
ENSG00000117594	HSD11B1	protein_coding	+	K4-K27-	Sp
ENSG00000188011	RTP5	protein_coding	+	K4-K27-	Sp
ENSG00000124568	SLC17A1	protein_coding	-	K4-K27-	Sp
ENSG00000168453	HR	protein_coding	-	K4-K27-	Sp
ENSG00000125816	NKX2-4	protein_coding	-	K4-K27-	Sp
ENSG00000151033	LYZL2	protein_coding	-	K4-K27-	Sp
ENSG00000234857	HNRNPUL2-BSCL2	protein_coding	-	K4-K27-	Sp
ENSG00000073605	GSDMB	protein_coding	-	K4-K27-	Sp
ENSG00000152270	PDE3B	protein_coding	+	K4-K27-	Sp
ENSG00000102003	SYP	protein_coding	-	K4-K27-	Sp
ENSG00000256222	MTRNR2L3	protein_coding	-	K4-K27-	Sp
ENSG00000184012	TMPRSS2	protein_coding	-	K4-K27-	Sp
ENSG00000172818	OVOL1	protein_coding	+	K4-K27-	Sp
ENSG00000159348	CYB5R1	protein_coding	-	K4-K27-	Sp
ENSG00000143512	HHIPL2	protein_coding	-	K4-K27-	Sp
ENSG00000089250	NOS1	protein_coding	-	K4-K27-	Sp
ENSG00000196475	GK2	protein_coding	-	K4-K27-	Sp
ENSG00000181016	LSMEM1	protein_coding	+	K4-K27-	Sp
ENSG00000108823	SGCA	protein_coding	+	K4-K27-	Sp
ENSG00000261408	TEN1-CDK3	protein_coding	+	K4-K27-	Sp
ENSG00000253276	CCDC71L	protein_coding	-	K4-K27-	Sp
ENSG00000258881	AC007040.2	protein_coding	-	K4-K27-	Sp
ENSG00000219435	CATSPERZ	protein_coding	+	K4-K27-	Sp
ENSG00000179455	MKRN3	protein_coding	+	K4-K27-	Sp
ENSG00000141933	TPGS1	protein_coding	+	K4-K27-	Sp
ENSG00000140067	FAM181A	protein_coding	+	K4-K27-	Sp
ENSG00000167419	LPO	protein_coding	+	K4-K27-	Sp
ENSG00000198445	CCT8L2	protein_coding	-	K4-K27-	Sp
ENSG00000128886	ELL3	protein_coding	-	K4-K27-	Sp
ENSG00000170476	MZB1	protein_coding	-	K4-K27-	Sp
ENSG00000170777	TPD52L3	protein_coding	+	K4-K27-	Sp
ENSG00000173376	NDNF	protein_coding	-	K4-K27-	Sp
ENSG00000130377	ACSBG2	protein_coding	+	K4-K27-	Sp
ENSG00000116985	BMP8B	protein_coding	-	K4-K27-	Sp
ENSG00000140030	GPR65	protein_coding	+	K4-K27-	Sp
ENSG00000152582	SPEF2	protein_coding	+	K4-K27-	Sp
ENSG00000170703	TTLL6	protein_coding	-	K4-K27-	Sp
ENSG00000116584	ARHGEF2	protein_coding	-	K4-K27-	Sp
ENSG00000146839	ZAN	protein_coding	+	K4-K27-	Sp
ENSG00000135114	OASL	protein_coding	-	K4-K27-	Sp
ENSG00000167701	GPT	protein_coding	+	K4-K27-	Sp
ENSG00000185909	KLHDC8B	protein_coding	+	K4-K27-	Sp
ENSG00000218823	PAPOLB	protein_coding	-	K4-K27-	Sp
ENSG00000274897	PANO1	protein_coding	+	K4-K27-	Sp
ENSG00000026036	RTEL1-TNFRSF6B	protein_coding	+	K4-K27-	Sp
ENSG00000120217	CD274	protein_coding	+	K4-K27-	Sp
ENSG00000125850	OVOL2	protein_coding	-	K4-K27-	Sp
ENSG00000158792	SPATA2L	protein_coding	-	K4-K27-	Sp
ENSG00000189037	DUSP21	protein_coding	+	K4-K27-	Sp
ENSG00000134249	ADAM30	protein_coding	-	K4-K27-	Sp
ENSG00000004809	SLC22A16	protein_coding	-	K4-K27-	Sp
ENSG00000155287	SLC25A28	protein_coding	-	K4-K27-	Sp
ENSG00000164729	SLC35G3	protein_coding	-	K4-K27-	Sp
ENSG00000165175	MID1IP1	protein_coding	+	K4-K27-	Sp
ENSG00000011590	ZBTB32	protein_coding	+	K4-K27-	Sp
ENSG00000065357	DGKA	protein_coding	+	K4-K27-	Sp
ENSG00000123594	ATXN3L	protein_coding	-	K4-K27-	Sp
ENSG00000177669	MBOAT4	protein_coding	-	K4-K27-	Sp
ENSG00000122367	LDB3	protein_coding	+	K4-K27-	Sp
ENSG00000282608	ADORA3	protein_coding	-	K4-K27-	Sp
ENSG00000188386	PPP3R2	protein_coding	-	K4-K27-	Sp
ENSG00000184814	PRR23B	protein_coding	-	K4-K27-	Sp
ENSG00000099377	HSD3B7	protein_coding	+	K4-K27-	Sp
ENSG00000142632	ARHGEF19	protein_coding	-	K4-K27-	Sp
ENSG00000169154	GOT1L1	protein_coding	-	K4-K27-	Sp
ENSG00000189001	SBSN	protein_coding	-	K4-K27-	Sp
ENSG00000182600	C2orf82	protein_coding	+	K4-K27-	Sp
ENSG00000070729	CNGB1	protein_coding	-	K4-K27-	Sp
ENSG00000167702	KIFC2	protein_coding	+	K4-K27-	Sp
ENSG00000204279	PAGE3	protein_coding	-	K4-K27-	Sp
ENSG00000235568	NFAM1	protein_coding	-	K4-K27-	Sp
ENSG00000256591	AP003108.2	protein_coding	+	K4-K27-	Sp
ENSG00000140691	ARMC5	protein_coding	+	K4-K27-	Sp
ENSG00000163040	CCDC74A	protein_coding	+	K4-K27-	Sp
ENSG00000182782	HCAR2	protein_coding	-	K4-K27-	Sp
ENSG00000100478	AP4S1	protein_coding	+	K4-K27-	Sp
ENSG00000171522	PTGER4	protein_coding	+	K4-K27-	Sp
ENSG00000155970	MICU3	protein_coding	+	K4-K27-	Sp
ENSG00000015520	NPC1L1	protein_coding	-	K4-K27-	Sp
ENSG00000216588	IGSF23	protein_coding	+	K4-K27-	Sp
ENSG00000196361	ELAVL3	protein_coding	-	K4-K27-	Sp
ENSG00000076258	FMO4	protein_coding	+	K4-K27-	Sp
ENSG00000204963	PCDHA7	protein_coding	+	K4-K27-	Sp
ENSG00000114487	MORC1	protein_coding	-	K4-K27-	Sp
ENSG00000120327	PCDHB14	protein_coding	+	K4-K27-	Sp
ENSG00000204165	CXorf65	protein_coding	-	K4-K27-	Sp
ENSG00000198844	ARHGEF15	protein_coding	+	K4-K27-	Sp
ENSG00000284552	AC106774.10	protein_coding	+	K4-K27-	Sp
ENSG00000250803	AC010255.3	protein_coding	+	K4-K27-	Sp
ENSG00000162571	TTLL10	protein_coding	+	K4-K27-	Sp
ENSG00000164185	ZNF474	protein_coding	+	K4-K27-	Sp
ENSG00000115129	TP53I3	protein_coding	-	K4-K27-	Sp
ENSG00000176635	HORMAD2	protein_coding	+	K4-K27-	Sp
ENSG00000113211	PCDHB6	protein_coding	+	K4-K27-	Sp
ENSG00000277639	AC007906.2	protein_coding	-	K4-K27-	Sp
ENSG00000102445	RUBCNL	protein_coding	-	K4-K27-	Sp
ENSG00000160179	ABCG1	protein_coding	+	K4-K27-	Sp
ENSG00000183389	OR56A4	protein_coding	-	K4-K27-	Sp
ENSG00000140057	AK7	protein_coding	+	K4-K27-	Sp
ENSG00000158691	ZSCAN12	protein_coding	-	K4-K27-	Sp
ENSG00000283434	AC108750.1	protein_coding	+	K4-K27-	Sp
ENSG00000205922	ONECUT3	protein_coding	+	K4-K27-	Sp
ENSG00000080511	RDH8	protein_coding	+	K4-K27-	Sp
ENSG00000179919	OR10A7	protein_coding	+	K4-K27-	Sp
ENSG00000165972	CCDC38	protein_coding	-	K4-K27-	Sp
ENSG00000175556	LONRF3	protein_coding	+	K4-K27-	Sp
ENSG00000170571	EMB	protein_coding	-	K4-K27-	Sp
ENSG00000204482	LST1	protein_coding	+	K4-K27-	Sp
ENSG00000138134	STAMBPL1	protein_coding	+	K4-K27-	Sp
ENSG00000156219	ART3	protein_coding	+	K4-K27-	Sp
ENSG00000177291	GJD4	protein_coding	+	K4-K27-	Sp
ENSG00000249158	PCDHA11	protein_coding	+	K4-K27-	Sp
ENSG00000164099	PRSS12	protein_coding	-	K4-K27-	Sp
ENSG00000256632	AC135586.2	protein_coding	+	K4-K27-	Sp
ENSG00000177551	NHLH2	protein_coding	-	K4-K27-	Sp
ENSG00000214193	SH3D21	protein_coding	+	K4-K27-	Sp
ENSG00000113263	ITK	protein_coding	+	K4-K27-	Sp
ENSG00000236383	LINC00854	protein_coding	-	K4-K27-	Sp
ENSG00000172650	AGAP5	protein_coding	-	K4-K27-	Sp
ENSG00000139190	VAMP1	protein_coding	-	K4-K27-	Sp
ENSG00000167680	SEMA6B	protein_coding	-	K4-K27-	Sp
ENSG00000166888	STAT6	protein_coding	-	K4-K27-	Sp
ENSG00000095110	NXPE1	protein_coding	-	K4-K27-	Sp
ENSG00000006194	ZNF263	protein_coding	+	K4-K27-	Sp
ENSG00000213906	LTB4R2	protein_coding	+	K4-K27-	Sp
ENSG00000123329	ARHGAP9	protein_coding	-	K4-K27-	Sp
ENSG00000099326	MZF1	protein_coding	-	K4-K27-	Sp
ENSG00000185883	ATP6V0C	protein_coding	+	K4-K27-	Sp
ENSG00000187550	SBK2	protein_coding	-	K4-K27-	Sp
ENSG00000136689	IL1RN	protein_coding	+	K4-K27-	Sp
ENSG00000104899	AMH	protein_coding	+	K4-K27-	Sp
ENSG00000104755	ADAM2	protein_coding	-	K4-K27-	Sp
ENSG00000250120	PCDHA10	protein_coding	+	K4-K27-	Sp
ENSG00000187912	CLEC17A	protein_coding	+	K4-K27-	Sp
ENSG00000117480	FAAH	protein_coding	+	K4-K27-	Sp
ENSG00000221900	POM121L12	protein_coding	+	K4-K27-	Sp
ENSG00000197763	TXNRD3	protein_coding	-	K4-K27-	Sp
ENSG00000158104	HPD	protein_coding	-	K4-K27-	Sp
ENSG00000132879	FBXO44	protein_coding	+	K4-K27-	Sp
ENSG00000198033	TUBA3C	protein_coding	-	K4-K27-	Sp
ENSG00000166111	SVOP	protein_coding	-	K4-K27-	Sp
ENSG00000188162	OTOG	protein_coding	+	K4-K27-	Sp
ENSG00000006534	ALDH3B1	protein_coding	+	K4-K27-	Sp
ENSG00000204099	NEU4	protein_coding	+	K4-K27-	Sp
ENSG00000100147	CCDC134	protein_coding	+	K4-K27-	Sp
ENSG00000162526	TSSK3	protein_coding	+	K4-K27-	Sp
ENSG00000165259	HDX	protein_coding	-	K4-K27-	Sp
ENSG00000139514	SLC7A1	protein_coding	-	K4-K27-	Sp
ENSG00000138755	CXCL9	protein_coding	-	K4-K27-	Sp
ENSG00000136147	PHF11	protein_coding	+	K4-K27-	Sp
ENSG00000143390	RFX5	protein_coding	-	K4-K27-	Sp
ENSG00000175718	RBMXL3	protein_coding	+	K4-K27-	Sp
ENSG00000283208	AC001226.2	protein_coding	+	K4-K27-	Sp
ENSG00000237651	C2orf74	protein_coding	+	K4-K27-	Sp
ENSG00000143627	PKLR	protein_coding	-	K4-K27-	Sp
ENSG00000118557	PMFBP1	protein_coding	-	K4-K27-	Sp
ENSG00000182950	ODF3L1	protein_coding	+	K4-K27-	Sp
ENSG00000198754	OXCT2	protein_coding	-	K4-K27-	Sp
ENSG00000160703	NLRX1	protein_coding	+	K4-K27-	Sp
ENSG00000110455	ACCS	protein_coding	+	K4-K27-	Sp
ENSG00000230657	PRB4	protein_coding	-	K4-K27-	Sp
ENSG00000142515	KLK3	protein_coding	+	K4-K27-	Sp
ENSG00000139540	SLC39A5	protein_coding	+	K4-K27-	Sp
ENSG00000170262	MRAP	protein_coding	+	K4-K27-	Sp
ENSG00000136840	ST6GALNAC4	protein_coding	-	K4-K27-	Sp
ENSG00000236396	SLC35G4	protein_coding	+	K4-K27-	Sp
ENSG00000176601	MAP3K19	protein_coding	-	K4-K27-	Sp
ENSG00000186628	FSD2	protein_coding	-	K4-K27-	Sp
ENSG00000161031	PGLYRP2	protein_coding	-	K4-K27-	Sp
ENSG00000150676	CCDC83	protein_coding	+	K4-K27-	Sp
ENSG00000203697	CAPN8	protein_coding	-	K4-K27-	Sp
ENSG00000108786	HSD17B1	protein_coding	+	K4-K27-	Sp
ENSG00000188056	TREML4	protein_coding	+	K4-K27-	Sp
ENSG00000079432	CIC	protein_coding	+	K4-K27-	Sp
ENSG00000188263	IL17REL	protein_coding	-	K4-K27-	Sp
ENSG00000186513	OR9Q2	protein_coding	+	K4-K27-	Sp
ENSG00000188153	COL4A5	protein_coding	+	K4-K27-	Sp
ENSG00000169083	AR	protein_coding	+	K4-K27-	Sp
ENSG00000101276	SLC52A3	protein_coding	-	K4-K27-	Sp
ENSG00000125531	FNDC11	protein_coding	+	K4-K27-	Sp
ENSG00000204033	LRIT2	protein_coding	-	K4-K27-	Sp
ENSG00000189132	FAM47B	protein_coding	+	K4-K27-	Sp
ENSG00000139547	RDH16	protein_coding	-	K4-K27-	Sp
ENSG00000121933	TMIGD3	protein_coding	-	K4-K27-	Sp
ENSG00000121446	RGSL1	protein_coding	+	K4-K27-	Sp
ENSG00000139155	SLCO1C1	protein_coding	+	K4-K27-	Sp
ENSG00000204961	PCDHA9	protein_coding	+	K4-K27-	Sp
ENSG00000248144	ADH1C	protein_coding	-	K4-K27-	Sp
ENSG00000096996	IL12RB1	protein_coding	-	K4-K27-	Sp
ENSG00000221977	OR4E2	protein_coding	+	K4-K27-	Sp
ENSG00000091986	CCDC80	protein_coding	-	K4-K27-	Sp
ENSG00000261649	GOLGA6L7P	protein_coding	-	K4-K27-	Sp
ENSG00000172794	RAB37	protein_coding	+	K4-K27-	Sp
ENSG00000204962	PCDHA8	protein_coding	+	K4-K27-	Sp
ENSG00000158427	TMSB15B	protein_coding	+	K4-K27-	Sp
ENSG00000100445	SDR39U1	protein_coding	-	K4-K27-	Sp
ENSG00000167613	LAIR1	protein_coding	-	K4-K27-	Sp
ENSG00000175513	TSGA10IP	protein_coding	+	K4-K27-	Sp
ENSG00000272916	AC022400.6	protein_coding	-	K4-K27-	Sp
ENSG00000184459	BPIFC	protein_coding	-	K4-K27-	Sp
ENSG00000275572	GRIFIN	protein_coding	-	K4-K27-	Sp
ENSG00000089199	CHGB	protein_coding	+	K4-K27-	Sp
ENSG00000186393	KRT26	protein_coding	-	K4-K27-	Sp
ENSG00000137868	STRA6	protein_coding	-	K4-K27-	Sp
ENSG00000185567	AHNAK2	protein_coding	-	K4-K27-	Sp
ENSG00000184986	TMEM121	protein_coding	+	K4-K27-	Sp
ENSG00000066056	TIE1	protein_coding	+	K4-K27-	Sp
ENSG00000215372	ZNF705G	protein_coding	-	K4-K27-	Sp
ENSG00000167578	RAB4B	protein_coding	+	K4-K27-	Sp
ENSG00000196553	CCDC196	protein_coding	+	K4-K27-	Sp
ENSG00000180777	ANKRD30B	protein_coding	+	K4-K27-	Sp
ENSG00000162772	ATF3	protein_coding	+	K4-K27-	Sp
ENSG00000214946	TBC1D26	protein_coding	+	K4-K27-	Sp
ENSG00000162413	KLHL21	protein_coding	-	K4-K27-	Sp
ENSG00000176746	MAGEB6	protein_coding	+	K4-K27-	Sp
ENSG00000112763	BTN2A1	protein_coding	+	K4-K27-	Sp
ENSG00000198400	NTRK1	protein_coding	+	K4-K27-	Sp
ENSG00000130755	GMFG	protein_coding	-	K4-K27-	Sp
ENSG00000270885	RASL10B	protein_coding	+	K4-K27-	Sp
ENSG00000131400	NAPSA	protein_coding	-	K4-K27-	Sp
ENSG00000149435	GGTLC1	protein_coding	-	K4-K27-	Sp
ENSG00000111674	ENO2	protein_coding	+	K4-K27-	Sp
ENSG00000121858	TNFSF10	protein_coding	-	K4-K27-	Sp
ENSG00000172315	TP53RK	protein_coding	-	K4-K27-	Sp
ENSG00000143452	HORMAD1	protein_coding	-	K4-K27-	Sp
ENSG00000197245	FAM110D	protein_coding	+	K4-K27-	Sp
ENSG00000135424	ITGA7	protein_coding	-	K4-K27-	Sp
ENSG00000146587	RBAK	protein_coding	+	K4-K27-	Sp
ENSG00000187701	OR2T27	protein_coding	-	K4-K27-	Sp
ENSG00000196502	SULT1A1	protein_coding	-	K4-K27-	Sp
ENSG00000138472	GUCA1C	protein_coding	-	K4-K27-	Sp
ENSG00000124602	UNC5CL	protein_coding	-	K4-K27-	Sp
ENSG00000108602	ALDH3A1	protein_coding	-	K4-K27-	Sp
ENSG00000172578	KLHL6	protein_coding	-	K4-K27-	Sp
ENSG00000283039	KLF18	protein_coding	-	K4-K27-	Sp
ENSG00000178175	ZNF366	protein_coding	-	K4-K27-	Sp
ENSG00000126458	RRAS	protein_coding	-	K4-K27-	Sp
ENSG00000149926	FAM57B	protein_coding	-	K4-K27-	Sp
ENSG00000012223	LTF	protein_coding	-	K4-K27-	Sp
ENSG00000204965	PCDHA5	protein_coding	+	K4-K27-	Sp
ENSG00000149599	DUSP15	protein_coding	-	K4-K27-	Sp
ENSG00000184730	APOBR	protein_coding	+	K4-K27-	Sp
ENSG00000129214	SHBG	protein_coding	+	K4-K27-	Sp
ENSG00000204345	CD300LD	protein_coding	-	K4-K27-	Sp
ENSG00000204613	TRIM10	protein_coding	-	K4-K27-	Sp
ENSG00000230257	NFE4	protein_coding	+	K4-K27-	Sp
ENSG00000188603	CLN3	protein_coding	-	K4-K27-	Sp
ENSG00000171931	FBXW10	protein_coding	+	K4-K27-	Sp
ENSG00000197838	CYP2A13	protein_coding	+	K4-K27-	Sp
ENSG00000138829	FBN2	protein_coding	-	K4-K27-	Sp
ENSG00000227234	SPANXB1	protein_coding	+	K4-K27-	Sp
ENSG00000148604	RGR	protein_coding	+	K4-K27-	Sp
ENSG00000188152	NUTM2G	protein_coding	+	K4-K27-	Sp
ENSG00000172464	OR5AP2	protein_coding	-	K4-K27-	Sp
ENSG00000135373	EHF	protein_coding	+	K4-K27-	Sp
ENSG00000172247	C1QTNF4	protein_coding	-	K4-K27-	Sp
ENSG00000205279	CTXN3	protein_coding	+	K4-K27-	Sp
ENSG00000171495	MROH2B	protein_coding	-	K4-K27-	Sp
ENSG00000152936	LMNTD1	protein_coding	-	K4-K27-	Sp
ENSG00000182173	TSEN54	protein_coding	+	K4-K27-	Sp
ENSG00000232030	MAGEB6P1	protein_coding	+	K4-K27-	Sp
ENSG00000274322	AL136531.2	protein_coding	-	K4-K27-	Sp
ENSG00000276231	PIK3R6	protein_coding	-	K4-K27-	Sp
ENSG00000189326	SPANXN4	protein_coding	+	K4-K27-	Sp
ENSG00000147206	NXF3	protein_coding	-	K4-K27-	Sp
ENSG00000104918	RETN	protein_coding	+	K4-K27-	Sp
ENSG00000141736	ERBB2	protein_coding	+	K4-K27-	Sp
ENSG00000140623	SEPT12	protein_coding	-	K4-K27-	Sp
ENSG00000176299	OR4M1	protein_coding	+	K4-K27-	Sp
ENSG00000135220	UGT2A3	protein_coding	-	K4-K27-	Sp
ENSG00000171867	PRNP	protein_coding	+	K4-K27-	Sp
ENSG00000213782	DDX47	protein_coding	+	K4-K27-	Sp
ENSG00000177504	VCX2	protein_coding	-	K4-K27-	Sp
ENSG00000241322	CDRT1	protein_coding	-	K4-K27-	Sp
ENSG00000189369	GSPT2	protein_coding	+	K4-K27-	Sp
ENSG00000149124	GLYAT	protein_coding	-	K4-K27-	Sp
ENSG00000165282	PIGO	protein_coding	-	K4-K27-	Sp
ENSG00000203737	GPR52	protein_coding	+	K4-K27-	Sp
ENSG00000141756	FKBP10	protein_coding	+	K4-K27-	Sp
ENSG00000141696	P3H4	protein_coding	-	K4-K27-	Sp
ENSG00000196242	OR2C3	protein_coding	-	K4-K27-	Sp
ENSG00000147381	MAGEA4	protein_coding	+	K4-K27-	Sp
ENSG00000076662	ICAM3	protein_coding	-	K4-K27-	Sp
ENSG00000171860	C3AR1	protein_coding	-	K4-K27-	Sp
ENSG00000135409	AMHR2	protein_coding	+	K4-K27-	Sp
ENSG00000173597	SULT1B1	protein_coding	-	K4-K27-	Sp
ENSG00000185479	KRT6B	protein_coding	-	K4-K27-	Sp
ENSG00000177943	MAMDC4	protein_coding	+	K4-K27-	Sp
ENSG00000178125	PPP1R42	protein_coding	-	K4-K27-	Sp
ENSG00000167178	ISLR2	protein_coding	+	K4-K27-	Sp
ENSG00000182583	VCX	protein_coding	+	K4-K27-	Sp
ENSG00000196972	SMIM10L2B	protein_coding	-	K4-K27-	Sp
ENSG00000138722	MMRN1	protein_coding	+	K4-K27-	Sp
ENSG00000215174	NLRP2B	protein_coding	-	K4-K27-	Sp
ENSG00000124721	DNAH8	protein_coding	+	K4-K27-	Sp
ENSG00000256574	OR13A1	protein_coding	-	K4-K27-	Sp
ENSG00000204363	SPANXN5	protein_coding	-	K4-K27-	Sp
ENSG00000203933	CXorf66	protein_coding	-	K4-K27-	Sp
ENSG00000176495	OR5AN1	protein_coding	+	K4-K27-	Sp
ENSG00000125735	TNFSF14	protein_coding	-	K4-K27-	Sp
ENSG00000181029	TRAPPC5	protein_coding	+	K4-K27-	Sp
ENSG00000163792	TCF23	protein_coding	+	K4-K27-	Sp
ENSG00000184788	SATL1	protein_coding	-	K4-K27-	Sp
ENSG00000135436	FAM186B	protein_coding	-	K4-K27-	Sp
ENSG00000188408	MAGEB5	protein_coding	+	K4-K27-	Sp
ENSG00000141968	VAV1	protein_coding	+	K4-K27-	Sp
ENSG00000198870	STKLD1	protein_coding	+	K4-K27-	Sp
ENSG00000103490	PYCARD	protein_coding	-	K4-K27-	Sp
ENSG00000172465	TCEAL1	protein_coding	+	K4-K27-	Sp
ENSG00000204897	KRT25	protein_coding	-	K4-K27-	Sp
ENSG00000161544	CYGB	protein_coding	-	K4-K27-	Sp
ENSG00000249931	GOLGA8K	protein_coding	-	K4-K27-	Sp
ENSG00000241644	INMT	protein_coding	+	K4-K27-	Sp
ENSG00000129244	ATP1B2	protein_coding	+	K4-K27-	Sp
ENSG00000165799	RNASE7	protein_coding	+	K4-K27-	Sp
ENSG00000183628	DGCR6	protein_coding	+	K4-K27-	Sp
ENSG00000133665	DYDC2	protein_coding	+	K4-K27-	Sp
ENSG00000066813	ACSM2B	protein_coding	-	K4-K27-	Sp
ENSG00000184574	LPAR5	protein_coding	-	K4-K27-	Sp
ENSG00000196224	KRTAP5-3	protein_coding	-	K4-K27-	Sp
ENSG00000198077	CYP2A7	protein_coding	-	K4-K27-	Sp
ENSG00000039523	RIPOR1	protein_coding	+	K4-K27-	Sp
ENSG00000162739	SLAMF6	protein_coding	-	K4-K27-	Sp
ENSG00000109047	RCVRN	protein_coding	-	K4-K27-	Sp
ENSG00000132535	DLG4	protein_coding	-	K4-K27-	Sp
ENSG00000215910	C1orf167	protein_coding	+	K4-K27-	Sp
ENSG00000198959	TGM2	protein_coding	-	K4-K27-	Sp
ENSG00000239704	CDRT4	protein_coding	-	K4-K27-	Sp
ENSG00000125657	TNFSF9	protein_coding	+	K4-K27-	Sp
ENSG00000127472	PLA2G5	protein_coding	+	K4-K27-	Sp
ENSG00000174992	ZG16	protein_coding	+	K4-K27-	Sp
ENSG00000184194	GPR173	protein_coding	+	K4-K27-	Sp
ENSG00000132357	CARD6	protein_coding	+	K4-K27-	Sp
ENSG00000088756	ARHGAP28	protein_coding	+	K4-K27-	Sp
ENSG00000120903	CHRNA2	protein_coding	-	K4-K27-	Sp
ENSG00000147509	RGS20	protein_coding	+	K4-K27-	Sp
ENSG00000147027	TMEM47	protein_coding	-	K4-K27-	Sp
ENSG00000205642	VCX3B	protein_coding	+	K4-K27-	Sp
ENSG00000005243	COPZ2	protein_coding	-	K4-K27-	Sp
ENSG00000151006	PRSS53	protein_coding	-	K4-K27-	Sp
ENSG00000187492	CDHR4	protein_coding	-	K4-K27-	Sp
ENSG00000275954	TBC1D3F	protein_coding	-	K4-K27-	Sp
ENSG00000183246	RIMBP3C	protein_coding	-	K4-K27-	Sp
ENSG00000204677	FAM153C	protein_coding	+	K4-K27-	Sp
ENSG00000215186	GOLGA6B	protein_coding	+	K4-K27-	Sp
ENSG00000274808	TBC1D3B	protein_coding	-	K4-K27-	Sp
ENSG00000184389	A3GALT2	protein_coding	-	K4-K27-	Sp
ENSG00000126950	TMEM35A	protein_coding	+	K4-K27-	Sp
ENSG00000116032	GRIN3B	protein_coding	+	K4-K27-	Sp
ENSG00000204525	HLA-C	protein_coding	-	K4-K27-	Sp
ENSG00000275969	SPATA31A3	protein_coding	-	K4-K27-	Sp
ENSG00000277865	GOLGA6L22	protein_coding	+	K4-K27-	Sp
ENSG00000187243	MAGED4B	protein_coding	-	K4-K27-	Sp
ENSG00000257115	OR11H12	protein_coding	+	K4-K27-	Sp
ENSG00000204174	NPY4R	protein_coding	-	K4-K27-	Sp
ENSG00000129864	VCY	protein_coding	-	K4-K27-	Sp
ENSG00000277870	FAM230A	protein_coding	+	K4-K27-	Sp
ENSG00000258453	OR11H2	protein_coding	-	K4-K27-	Sp
ENSG00000158517	NCF1	protein_coding	+	K4-K27-	Sp
ENSG00000186399	GOLGA8R	protein_coding	-	K4-K27-	Sp
ENSG00000154016	GRAP	protein_coding	-	K4-K27-	Sp
ENSG00000072694	FCGR2B	protein_coding	+	K4-K27-	Sp
ENSG00000277322	GOLGA6L6	protein_coding	-	K4-K27-	Sp
ENSG00000196834	POTEI	protein_coding	-	K4-K27-	Sp
ENSG00000058453	CROCC	protein_coding	+	K4-K27-	Sp
ENSG00000100033	PRODH	protein_coding	-	K4-K27-	Sp
ENSG00000169953	HSFY2	protein_coding	-	K4-K27-	Sp
ENSG00000120645	IQSEC3	protein_coding	+	K4-K27-	Sp
ENSG00000172421	EFCAB3	protein_coding	+	K4-K27-	Sp
ENSG00000073754	CD5L	protein_coding	-	K4-K27-	Sp
ENSG00000102109	PCSK1N	protein_coding	-	K4-K27-	Sp
ENSG00000158481	CD1C	protein_coding	+	K4-K27-	Sp
ENSG00000130052	STARD8	protein_coding	+	K4-K27-	Sp
ENSG00000138379	MSTN	protein_coding	-	K4-K27-	Sp
ENSG00000132693	CRP	protein_coding	-	K4-K27-	Sp
ENSG00000204414	CSHL1	protein_coding	-	K4-K27-	Sp
ENSG00000153029	MR1	protein_coding	+	K4-K27-	Sp
ENSG00000108352	RAPGEFL1	protein_coding	+	K4-K27-	Sp
ENSG00000141316	SPACA3	protein_coding	+	K4-K27-	Sp
ENSG00000127507	ADGRE2	protein_coding	-	K4-K27-	Sp
ENSG00000134765	DSC1	protein_coding	-	K4-K27-	Sp
ENSG00000283267	FAM237B	protein_coding	-	K4-K27-	Sp
ENSG00000167825	OR5I1	protein_coding	-	K4-K27-	Sp
ENSG00000197532	OR6Y1	protein_coding	-	K4-K27-	Sp
ENSG00000137251	TINAG	protein_coding	+	K4-K27-	Sp
ENSG00000118729	CASQ2	protein_coding	-	K4-K27-	Sp
ENSG00000130822	PNCK	protein_coding	-	K4-K27-	Sp
ENSG00000165168	CYBB	protein_coding	+	K4-K27-	Sp
ENSG00000090402	SI	protein_coding	-	K4-K27-	Sp
ENSG00000187783	TMEM72	protein_coding	+	K4-K27-	Sp
ENSG00000186038	HTR3E	protein_coding	+	K4-K27-	Sp
ENSG00000169750	RAC3	protein_coding	+	K4-K27-	Sp
ENSG00000274736	CCL23	protein_coding	-	K4-K27-	Sp
ENSG00000169026	MFSD7	protein_coding	-	K4-K27-	Sp
ENSG00000167483	FAM129C	protein_coding	+	K4-K27-	Sp
ENSG00000183971	NPW	protein_coding	+	K4-K27-	Sp
ENSG00000171560	FGA	protein_coding	-	K4-K27-	Sp
ENSG00000168542	COL3A1	protein_coding	+	K4-K27-	Sp
ENSG00000167157	PRRX2	protein_coding	+	K4-K27-	Sp
ENSG00000171786	NHLH1	protein_coding	+	K4-K27-	Sp
ENSG00000223865	HLA-DPB1	protein_coding	+	K4-K27-	Sp
ENSG00000160862	AZGP1	protein_coding	-	K4-K27-	Sp
ENSG00000101323	HAO1	protein_coding	-	K4-K27-	Sp
ENSG00000114013	CD86	protein_coding	+	K4-K27-	Sp
ENSG00000142549	IGLON5	protein_coding	+	K4-K27-	Sp
ENSG00000130303	BST2	protein_coding	-	K4-K27-	Sp
ENSG00000189171	S100A13	protein_coding	-	K4-K27-	Sp
ENSG00000204397	CARD16	protein_coding	-	K4-K27-	Sp
[truncated: 9,304 more rows]

## Sheet: mm10_candidates
Table S2. List of lincRNA and protein coding gene (PCG) candidates obtained from the analysis, Related to Figure 1.
GeneID	GeneSymbol	Class	Strand	Cluster	Group
ENSMUSG00000075025	Gm10804	lincRNA	+	high-K4	Sp
ENSMUSG00000097023	Mir9-3hg	lincRNA	+	high-K4	Sp
ENSMUSG00000110827	AC159895.1	lincRNA	+	high-K4	Sp		Sp = Sperm specific; SpOc = Commonly expressed in sperm and oocyte; high-K4 = high H3K4me3; low-K4 = low H3K4me3; bivalent = Enriched with both H3K4me3 and H3K27me3; K4-K27- = Lack of both H3K4me3 and H3K27me3; NO CLUSTER = not assigned to any cluster
ENSMUSG00000074507	Gm14340	lincRNA	-	high-K4	Sp
ENSMUSG00000100872	1700065J18Rik	lincRNA	+	high-K4	Sp
ENSMUSG00000021101	4930408O17Rik	lincRNA	+	high-K4	Sp
ENSMUSG00000109049	4930479H17Rik	lincRNA	-	high-K4	Sp
ENSMUSG00000044471	Lncpint	lincRNA	-	high-K4	Sp
ENSMUSG00000097181	4930594M17Rik	lincRNA	-	high-K4	Sp
ENSMUSG00000085559	Gm11959	lincRNA	+	high-K4	Sp
ENSMUSG00000074067	Gm10619	lincRNA	-	high-K4	Sp
ENSMUSG00000108448	Gm21269	lincRNA	+	high-K4	Sp
ENSMUSG00000112558	AC153379.3	lincRNA	+	high-K4	Sp
ENSMUSG00000104111	Gm37294	lincRNA	-	high-K4	Sp
ENSMUSG00000086370	Ftx	lincRNA	-	high-K4	Sp
ENSMUSG00000097209	AU022754	lincRNA	+	high-K4	Sp
ENSMUSG00000109366	Gm44698	lincRNA	+	high-K4	Sp
ENSMUSG00000100487	1700072B07Rik	lincRNA	+	high-K4	Sp
ENSMUSG00000086788	1700029M20Rik	lincRNA	+	high-K4	Sp
ENSMUSG00000085676	4930555O08Rik	lincRNA	-	high-K4	Sp
ENSMUSG00000097962	1700034G24Rik	lincRNA	-	high-K4	Sp
ENSMUSG00000107322	4933439J24Rik	lincRNA	+	high-K4	Sp
ENSMUSG00000096950	Gm9530	lincRNA	-	high-K4	Sp
ENSMUSG00000105297	1700052H01Rik	lincRNA	+	high-K4	Sp
ENSMUSG00000038152	5033430I15Rik	lincRNA	+	high-K4	Sp
ENSMUSG00000086919	Gm11497	lincRNA	-	high-K4	Sp
ENSMUSG00000100857	1700041M19Rik	lincRNA	-	high-K4	Sp
ENSMUSG00000093587	Gm20554	lincRNA	-	high-K4	Sp
ENSMUSG00000084829	Gm14266	lincRNA	+	high-K4	Sp
ENSMUSG00000087333	Gm13652	lincRNA	-	high-K4	Sp
ENSMUSG00000067103	AY702103	lincRNA	+	high-K4	Sp
ENSMUSG00000104681	Gm43001	lincRNA	+	high-K4	Sp
ENSMUSG00000085641	4930465M20Rik	lincRNA	-	high-K4	Sp
ENSMUSG00000037247	Pldi	lincRNA	-	high-K4	Sp
ENSMUSG00000110094	Gm45326	lincRNA	-	high-K4	Sp
ENSMUSG00000022639	Dubr	lincRNA	-	high-K4	Sp
ENSMUSG00000097787	2700046G09Rik	lincRNA	+	high-K4	Sp
ENSMUSG00000087470	A630031M04Rik	lincRNA	+	high-K4	Sp
ENSMUSG00000111354	AC160394.4	lincRNA	-	high-K4	Sp
ENSMUSG00000096573	1700009J07Rik	lincRNA	+	high-K4	Sp
ENSMUSG00000112120	AC153379.1	lincRNA	-	high-K4	Sp
ENSMUSG00000097736	9530059O14Rik	lincRNA	+	high-K4	Sp
ENSMUSG00000060424	Pantr1	lincRNA	-	high-K4	Sp
ENSMUSG00000108828	Gm34549	lincRNA	+	high-K4	Sp
ENSMUSG00000106466	Gm40348	lincRNA	+	high-K4	Sp
ENSMUSG00000110670	Gm30132	lincRNA	-	high-K4	Sp
ENSMUSG00000097791	Gm17315	lincRNA	+	high-K4	Sp
ENSMUSG00000085833	Gm13003	lincRNA	-	high-K4	Sp
ENSMUSG00000045928	4933440M02Rik	lincRNA	-	high-K4	Sp
ENSMUSG00000109114	Gm44753	lincRNA	+	high-K4	Sp
ENSMUSG00000105490	4933438B17Rik	lincRNA	+	high-K4	Sp
ENSMUSG00000111734	AC166112.1	lincRNA	+	high-K4	Sp
ENSMUSG00000097636	Mirt1	lincRNA	-	high-K4	Sp
ENSMUSG00000108924	4933436H12Rik	lincRNA	+	high-K4	Sp
ENSMUSG00000087574	C030037D09Rik	lincRNA	+	high-K4	Sp
ENSMUSG00000107144	4930413E15Rik	lincRNA	+	high-K4	Sp
ENSMUSG00000099968	1700029J03Rik	lincRNA	-	high-K4	Sp
ENSMUSG00000085375	Gm12506	lincRNA	+	high-K4	Sp
ENSMUSG00000085660	Gm12434	lincRNA	+	high-K4	Sp
ENSMUSG00000097694	G730013B05Rik	lincRNA	+	high-K4	Sp
ENSMUSG00000087172	Gm12153	lincRNA	+	high-K4	Sp
ENSMUSG00000112586	AC132384.14	lincRNA	-	high-K4	Sp
ENSMUSG00000101553	1700049E22Rik	lincRNA	+	high-K4	Sp
ENSMUSG00000111587	AC166165.3	lincRNA	-	high-K4	Sp
ENSMUSG00000110980	AC122428.2	lincRNA	-	high-K4	Sp
ENSMUSG00000098040	Gm20757	lincRNA	-	high-K4	Sp
ENSMUSG00000073430	Gm10505	lincRNA	+	high-K4	Sp
ENSMUSG00000102144	4930429P21Rik	lincRNA	-	high-K4	Sp
ENSMUSG00000078706	Gm53	lincRNA	+	high-K4	Sp
ENSMUSG00000113830	AC160929.1	lincRNA	-	high-K4	Sp
ENSMUSG00000087495	Gm14152	lincRNA	-	high-K4	Sp
ENSMUSG00000112666	AC132384.16	lincRNA	+	high-K4	Sp
ENSMUSG00000105274	1700048F04Rik	lincRNA	+	high-K4	Sp
ENSMUSG00000097305	Gm17276	lincRNA	+	high-K4	Sp
ENSMUSG00000106164	9430085M18Rik	lincRNA	+	high-K4	Sp
ENSMUSG00000037884	1700017G19Rik	lincRNA	-	high-K4	Sp
ENSMUSG00000108726	Gm30684	lincRNA	-	high-K4	Sp
ENSMUSG00000109009	Gm44929	lincRNA	+	high-K4	Sp
ENSMUSG00000097566	A930024N18Rik	lincRNA	+	high-K4	Sp
ENSMUSG00000097632	4930552P12Rik	lincRNA	-	high-K4	Sp
ENSMUSG00000112224	AC025913.2	lincRNA	-	high-K4	Sp
ENSMUSG00000114404	CT009713.3	lincRNA	-	high-K4	Sp
ENSMUSG00000106020	4930573C15Rik	lincRNA	+	high-K4	Sp
ENSMUSG00000075277	Haglr	lincRNA	-	high-K4	Sp
ENSMUSG00000102909	Gm2453	lincRNA	+	high-K4	Sp
ENSMUSG00000110682	A530010L16Rik	lincRNA	-	high-K4	Sp
ENSMUSG00000114163	AC145740.1	lincRNA	+	high-K4	Sp
ENSMUSG00000086405	9330198N18Rik	lincRNA	+	high-K4	Sp
ENSMUSG00000092274	Neat1	lincRNA	-	high-K4	Sp
ENSMUSG00000085488	4930557F10Rik	lincRNA	-	high-K4	Sp
ENSMUSG00000085869	Gm16079	lincRNA	-	high-K4	Sp
ENSMUSG00000101404	1700009C05Rik	lincRNA	-	high-K4	Sp
ENSMUSG00000110427	4933406B17Rik	lincRNA	+	high-K4	Sp
ENSMUSG00000097453	Gm26894	lincRNA	+	high-K4	Sp
ENSMUSG00000112957	AC122371.1	lincRNA	-	high-K4	Sp
ENSMUSG00000091686	4930471C04Rik	lincRNA	-	high-K4	Sp
ENSMUSG00000085287	4833418N02Rik	lincRNA	-	high-K4	Sp
ENSMUSG00000098875	Gm27211	lincRNA	+	high-K4	Sp
ENSMUSG00000109383	Gm36584	lincRNA	-	high-K4	Sp
ENSMUSG00000110665	Gm31786	lincRNA	-	high-K4	Sp
ENSMUSG00000102408	4930568G15Rik	lincRNA	-	high-K4	Sp
ENSMUSG00000100666	1700007F19Rik	lincRNA	-	high-K4	Sp
ENSMUSG00000112937	CT010478.1	lincRNA	+	high-K4	Sp
ENSMUSG00000060380	C030014I23Rik	lincRNA	+	high-K4	Sp
ENSMUSG00000087044	1700042G15Rik	lincRNA	-	high-K4	Sp
ENSMUSG00000066170	E230001N04Rik	lincRNA	+	high-K4	Sp
ENSMUSG00000112711	AC135019.3	lincRNA	-	high-K4	Sp
ENSMUSG00000101583	Gm20753	lincRNA	-	high-K4	Sp
ENSMUSG00000101634	1700066B17Rik	lincRNA	-	high-K4	Sp
ENSMUSG00000107737	1700027F06Rik	lincRNA	-	high-K4	Sp
ENSMUSG00000104225	4930517L18Rik	lincRNA	+	high-K4	Sp
ENSMUSG00000100625	1700016G22Rik	lincRNA	-	high-K4	Sp
ENSMUSG00000097302	1700034B16Rik	lincRNA	+	high-K4	Sp
ENSMUSG00000054822	1700041G16Rik	lincRNA	+	high-K4	Sp
ENSMUSG00000113299	AC122371.2	lincRNA	-	high-K4	Sp
ENSMUSG00000098098	Bvht	lincRNA	+	high-K4	Sp
ENSMUSG00000103640	Gm31406	lincRNA	-	high-K4	Sp
ENSMUSG00000113088	AC132623.1	lincRNA	+	high-K4	Sp
ENSMUSG00000099630	1700096J18Rik	lincRNA	+	high-K4	Sp
ENSMUSG00000091021	Gm17300	lincRNA	+	high-K4	Sp
ENSMUSG00000107073	4930428D20Rik	lincRNA	-	high-K4	Sp
ENSMUSG00000101356	Gm28876	lincRNA	-	high-K4	Sp
ENSMUSG00000105535	Gm43077	lincRNA	-	high-K4	Sp
ENSMUSG00000045746	B230317F23Rik	lincRNA	+	high-K4	Sp
ENSMUSG00000106125	4930512P04Rik	lincRNA	+	high-K4	Sp
ENSMUSG00000096977	Gm10827	lincRNA	+	high-K4	Sp
ENSMUSG00000105550	Gm35585	lincRNA	+	high-K4	Sp
ENSMUSG00000097717	1700066J03Rik	lincRNA	+	high-K4	Sp
ENSMUSG00000099722	Gm29154	lincRNA	-	high-K4	Sp
ENSMUSG00000100315	1700031P21Rik	lincRNA	-	high-K4	Sp
ENSMUSG00000097638	Carlr	lincRNA	-	high-K4	Sp
ENSMUSG00000106932	4930487D11Rik	lincRNA	+	high-K4	Sp
ENSMUSG00000100217	9930111H07Rik	lincRNA	+	high-K4	Sp
ENSMUSG00000112412	AC155819.1	lincRNA	+	high-K4	Sp
ENSMUSG00000108130	Gm30781	lincRNA	-	high-K4	Sp
ENSMUSG00000111947	AC131120.1	lincRNA	-	high-K4	Sp
ENSMUSG00000110631	Gm42047	lincRNA	+	high-K4	Sp
ENSMUSG00000086013	Gm15706	lincRNA	+	high-K4	Sp
ENSMUSG00000114722	CT025624.1	lincRNA	-	high-K4	Sp
ENSMUSG00000103811	Gm38004	lincRNA	-	high-K4	Sp
ENSMUSG00000097128	Gm26884	lincRNA	-	high-K4	Sp
ENSMUSG00000096959	4930509G22Rik	lincRNA	+	high-K4	Sp
ENSMUSG00000099808	1700019P21Rik	lincRNA	-	high-K4	Sp
ENSMUSG00000113092	CR974485.1	lincRNA	-	high-K4	Sp
ENSMUSG00000113441	CT010460.1	lincRNA	+	high-K4	Sp
ENSMUSG00000112157	AC122293.1	lincRNA	-	high-K4	Sp
ENSMUSG00000084789	Gm12974	lincRNA	+	high-K4	Sp
ENSMUSG00000085353	1700092C17Rik	lincRNA	+	high-K4	Sp
ENSMUSG00000107305	Gm43262	lincRNA	-	high-K4	Sp
ENSMUSG00000066158	AY512931	lincRNA	-	high-K4	Sp
ENSMUSG00000108621	Gm37494	lincRNA	+	high-K4	Sp
ENSMUSG00000101888	1700025H01Rik	lincRNA	+	high-K4	Sp
ENSMUSG00000073147	5031425E22Rik	lincRNA	-	high-K4	Sp
ENSMUSG00000105484	Gm42775	lincRNA	-	high-K4	Sp
ENSMUSG00000102362	4930509J09Rik	lincRNA	-	high-K4	Sp
ENSMUSG00000087674	4930447M23Rik	lincRNA	+	high-K4	Sp
ENSMUSG00000097501	Gm26536	lincRNA	-	high-K4	Sp
ENSMUSG00000102096	1700101O22Rik	lincRNA	-	high-K4	Sp
ENSMUSG00000100000	1700023F02Rik	lincRNA	-	high-K4	Sp
ENSMUSG00000044544	4921513I03Rik	lincRNA	+	high-K4	Sp
ENSMUSG00000090399	Gm38399	lincRNA	-	high-K4	Sp
ENSMUSG00000107232	1700017L05Rik	lincRNA	+	high-K4	Sp
ENSMUSG00000096153	BC061195	lincRNA	+	high-K4	Sp
ENSMUSG00000085452	4930554G24Rik	lincRNA	-	high-K4	Sp
ENSMUSG00000085016	Gm11335	lincRNA	-	high-K4	Sp
ENSMUSG00000100727	1700003P14Rik	lincRNA	+	high-K4	Sp
ENSMUSG00000109717	Gm34368	lincRNA	-	high-K4	Sp
ENSMUSG00000108345	4933435G04Rik	lincRNA	+	high-K4	Sp
ENSMUSG00000111198	CT030247.2	lincRNA	+	high-K4	Sp
ENSMUSG00000097354	2310001H17Rik	lincRNA	-	high-K4	Sp
ENSMUSG00000097624	Gm5091	lincRNA	-	high-K4	Sp
ENSMUSG00000089997	1810020O05Rik	lincRNA	-	high-K4	Sp
ENSMUSG00000099576	Gm29040	lincRNA	-	high-K4	Sp
ENSMUSG00000085616	Gm13850	lincRNA	+	high-K4	Sp
ENSMUSG00000086945	4930562A09Rik	lincRNA	-	high-K4	Sp
ENSMUSG00000097842	9330104G04Rik	lincRNA	-	high-K4	Sp
ENSMUSG00000109966	Gm34623	lincRNA	+	high-K4	Sp
ENSMUSG00000047383	C1cd6b	lincRNA	-	high-K4	Sp
ENSMUSG00000114903	AC134869.4	lincRNA	+	high-K4	Sp
ENSMUSG00000100253	1700020N18Rik	lincRNA	-	high-K4	Sp
ENSMUSG00000097007	4930432B10Rik	lincRNA	-	high-K4	Sp
ENSMUSG00000112476	AC132139.3	lincRNA	+	high-K4	Sp
ENSMUSG00000114790	AC168056.4	lincRNA	-	high-K4	Sp
ENSMUSG00000110554	Gm35256	lincRNA	+	high-K4	Sp
ENSMUSG00000053117	E330013P04Rik	lincRNA	+	high-K4	Sp
ENSMUSG00000112323	AC124134.1	lincRNA	-	high-K4	Sp
ENSMUSG00000108382	4930448A20Rik	lincRNA	+	high-K4	Sp
ENSMUSG00000110322	Gm8110	lincRNA	+	high-K4	Sp
ENSMUSG00000097536	2610037D02Rik	lincRNA	-	high-K4	Sp
ENSMUSG00000086368	Gm13830	lincRNA	+	high-K4	Sp
ENSMUSG00000104718	Gm31752	lincRNA	-	high-K4	Sp
ENSMUSG00000028009	1700061I17Rik	lincRNA	-	high-K4	Sp
ENSMUSG00000100175	1700025M24Rik	lincRNA	-	high-K4	Sp
ENSMUSG00000098627	4930524O08Rik	lincRNA	+	high-K4	Sp
ENSMUSG00000097767	Miat	lincRNA	-	high-K4	Sp
ENSMUSG00000102336	Gm37233	lincRNA	-	high-K4	Sp
ENSMUSG00000040467	4921522P10Rik	lincRNA	+	high-K4	Sp
ENSMUSG00000049476	1700104B16Rik	lincRNA	-	high-K4	Sp
ENSMUSG00000110737	AC158630.1	lincRNA	-	high-K4	Sp
ENSMUSG00000104529	Rbakdn	lincRNA	-	high-K4	Sp
ENSMUSG00000103103	4833445I07Rik	lincRNA	+	high-K4	Sp
ENSMUSG00000100733	4932411K12Rik	lincRNA	+	high-K4	Sp
ENSMUSG00000097334	2700012I20Rik	lincRNA	-	high-K4	Sp
ENSMUSG00000110629	4930567H12Rik	lincRNA	+	high-K4	Sp
ENSMUSG00000113370	AC123620.1	lincRNA	-	high-K4	Sp
ENSMUSG00000108760	Gm31897	lincRNA	+	high-K4	Sp
ENSMUSG00000106538	Gm30301	lincRNA	+	high-K4	Sp
ENSMUSG00000104487	Gm31373	lincRNA	+	high-K4	Sp
ENSMUSG00000084792	1700056N10Rik	lincRNA	+	high-K4	Sp
ENSMUSG00000097318	1700007L15Rik	lincRNA	-	high-K4	Sp
ENSMUSG00000112210	AC156271.1	lincRNA	+	high-K4	Sp
ENSMUSG00000085433	Gm16001	lincRNA	-	high-K4	Sp
ENSMUSG00000086080	1700123O12Rik	lincRNA	-	high-K4	Sp
ENSMUSG00000097574	C920006O11Rik	lincRNA	+	high-K4	Sp
ENSMUSG00000111763	AC155259.2	lincRNA	+	high-K4	Sp
ENSMUSG00000114732	CT009713.8	lincRNA	-	high-K4	Sp
ENSMUSG00000054622	D730045B01Rik	lincRNA	-	high-K4	Sp
ENSMUSG00000114832	AC158938.1	lincRNA	+	high-K4	Sp
ENSMUSG00000110130	Gm34419	lincRNA	+	high-K4	Sp
ENSMUSG00000097284	4930480K23Rik	lincRNA	+	high-K4	Sp
ENSMUSG00000097855	A930007I19Rik	lincRNA	-	high-K4	Sp
ENSMUSG00000109008	Gm44899	lincRNA	-	high-K4	Sp
ENSMUSG00000100211	1700064M15Rik	lincRNA	-	high-K4	Sp
ENSMUSG00000113352	AL606528.1	lincRNA	-	high-K4	Sp
ENSMUSG00000113283	CT025539.1	lincRNA	+	high-K4	Sp
ENSMUSG00000112785	AC163296.3	lincRNA	+	high-K4	Sp
ENSMUSG00000113717	AC110901.1	lincRNA	+	high-K4	Sp
ENSMUSG00000107063	Gm38554	lincRNA	+	high-K4	Sp
ENSMUSG00000072847	A530017D24Rik	lincRNA	-	high-K4	Sp
ENSMUSG00000048106	4632415L05Rik	lincRNA	+	high-K4	Sp
ENSMUSG00000084956	Gm16194	lincRNA	+	high-K4	Sp
ENSMUSG00000100291	2310069B03Rik	lincRNA	-	high-K4	Sp
ENSMUSG00000111080	AC153899.1	lincRNA	-	high-K4	Sp
ENSMUSG00000107008	Gm2762	lincRNA	+	high-K4	Sp
ENSMUSG00000109215	4930453L07Rik	lincRNA	+	high-K4	Sp
ENSMUSG00000097277	2900076A07Rik	lincRNA	+	high-K4	Sp
ENSMUSG00000097172	4930444M15Rik	lincRNA	-	high-K4	Sp
ENSMUSG00000095123	Gm21781	lincRNA	+	high-K4	Sp
ENSMUSG00000090965	Gm17203	lincRNA	-	high-K4	Sp
ENSMUSG00000030636	1700010L04Rik	lincRNA	+	high-K4	Sp
ENSMUSG00000087259	2610035D17Rik	lincRNA	-	high-K4	Sp
ENSMUSG00000111465	AC165080.4	lincRNA	+	high-K4	Sp
ENSMUSG00000113779	AC164556.2	lincRNA	+	high-K4	Sp
ENSMUSG00000107121	1110006O24Rik	lincRNA	-	high-K4	Sp
ENSMUSG00000102069	1700012I11Rik	lincRNA	+	high-K4	Sp
ENSMUSG00000102202	Gm33280	lincRNA	+	high-K4	Sp
ENSMUSG00000097062	Gm17586	lincRNA	+	high-K4	Sp
ENSMUSG00000097246	Gm26890	lincRNA	-	high-K4	Sp
ENSMUSG00000085528	4930401O10Rik	lincRNA	-	high-K4	Sp
ENSMUSG00000086764	4930527A07Rik	lincRNA	+	high-K4	Sp
ENSMUSG00000097401	Gm26744	lincRNA	-	high-K4	Sp
ENSMUSG00000087609	4930442J19Rik	lincRNA	+	high-K4	Sp
ENSMUSG00000090457	4930571K23Rik	lincRNA	+	high-K4	Sp
ENSMUSG00000111840	AC159809.2	lincRNA	-	high-K4	Sp
ENSMUSG00000097671	1700015O11Rik	lincRNA	-	high-K4	Sp
ENSMUSG00000110537	Gm4316	lincRNA	+	high-K4	Sp
ENSMUSG00000085820	4933406K04Rik	lincRNA	-	high-K4	Sp
ENSMUSG00000100911	1700027F09Rik	lincRNA	-	high-K4	Sp
ENSMUSG00000101112	Gm29185	lincRNA	+	high-K4	Sp
ENSMUSG00000062036	4932415M13Rik	lincRNA	+	high-K4	Sp
ENSMUSG00000101012	1700008K24Rik	lincRNA	-	high-K4	Sp
ENSMUSG00000110864	AC164105.2	lincRNA	+	high-K4	Sp
ENSMUSG00000093482	Gm20619	lincRNA	+	high-K4	Sp
ENSMUSG00000109170	Gm45086	lincRNA	-	high-K4	Sp
ENSMUSG00000097971	Gm26917	lincRNA	+	high-K4	Sp
ENSMUSG00000114333	AC139155.1	lincRNA	+	high-K4	Sp
ENSMUSG00000087417	Gm13001	lincRNA	-	high-K4	Sp
ENSMUSG00000108490	1700110I07Rik	lincRNA	-	high-K4	Sp
ENSMUSG00000085059	Gm11750	lincRNA	+	high-K4	Sp
ENSMUSG00000086732	Gm6117	lincRNA	+	high-K4	Sp
ENSMUSG00000084996	Gm11419	lincRNA	+	high-K4	Sp
ENSMUSG00000111610	AC160334.3	lincRNA	+	high-K4	Sp
ENSMUSG00000110278	Gm5608	lincRNA	-	high-K4	Sp
ENSMUSG00000087360	Gm15104	lincRNA	-	high-K4	Sp
ENSMUSG00000085542	1700037C06Rik	lincRNA	-	high-K4	Sp
ENSMUSG00000086632	1700112J05Rik	lincRNA	-	high-K4	Sp
ENSMUSG00000105797	Gm5149	lincRNA	+	high-K4	Sp
ENSMUSG00000109554	A230057D06Rik	lincRNA	-	high-K4	Sp
ENSMUSG00000085805	Gm14145	lincRNA	+	high-K4	Sp
ENSMUSG00000087337	Gm14144	lincRNA	-	high-K4	Sp
ENSMUSG00000089887	4930428N03Rik	lincRNA	+	high-K4	Sp
ENSMUSG00000114355	CT009713.2	lincRNA	-	high-K4	Sp
ENSMUSG00000048628	4930542C16Rik	lincRNA	-	high-K4	Sp
ENSMUSG00000104328	Gm37323	lincRNA	-	high-K4	Sp
ENSMUSG00000090585	4933406F09Rik	lincRNA	+	high-K4	Sp
ENSMUSG00000069925	4932416K20Rik	lincRNA	+	high-K4	Sp
ENSMUSG00000101261	1700109I08Rik	lincRNA	+	high-K4	Sp
ENSMUSG00000109347	Gm45175	lincRNA	-	high-K4	Sp
ENSMUSG00000113537	AC144543.1	lincRNA	+	high-K4	Sp
ENSMUSG00000113644	AC158354.1	lincRNA	-	high-K4	Sp
ENSMUSG00000105651	1700017M07Rik	lincRNA	-	high-K4	Sp
ENSMUSG00000062496	4930431F12Rik	lincRNA	+	high-K4	Sp
ENSMUSG00000114035	AC162934.6	lincRNA	+	high-K4	Sp
ENSMUSG00000061510	Gm10101	lincRNA	-	high-K4	Sp
ENSMUSG00000074146	4930579C12Rik	lincRNA	-	high-K4	Sp
ENSMUSG00000108505	1700095K22Rik	lincRNA	+	high-K4	Sp
ENSMUSG00000099391	1700003C15Rik	lincRNA	-	high-K4	Sp
ENSMUSG00000051008	4930412M03Rik	lincRNA	-	high-K4	Sp
ENSMUSG00000097661	Gm26763	lincRNA	-	high-K4	Sp
ENSMUSG00000113227	AC162934.1	lincRNA	+	high-K4	Sp
ENSMUSG00000111645	CT030644.1	lincRNA	+	high-K4	Sp
ENSMUSG00000112610	AC153484.1	lincRNA	-	high-K4	Sp
ENSMUSG00000109278	Gm45144	lincRNA	-	high-K4	Sp
ENSMUSG00000091422	Gm6455	lincRNA	+	high-K4	Sp
ENSMUSG00000101854	1700026F02Rik	lincRNA	-	high-K4	Sp
ENSMUSG00000100430	1700095A13Rik	lincRNA	-	high-K4	Sp
ENSMUSG00000109984	Gm38948	lincRNA	+	high-K4	Sp
ENSMUSG00000114175	AC091683.5	lincRNA	+	high-K4	Sp
ENSMUSG00000086026	Gm12374	lincRNA	+	high-K4	Sp
ENSMUSG00000097391	Mirg	lincRNA	+	high-K4	Sp
ENSMUSG00000100798	Gm19589	lincRNA	+	high-K4	Sp
ENSMUSG00000113278	AC110521.1	lincRNA	+	high-K4	Sp
ENSMUSG00000110207	Gm33586	lincRNA	+	high-K4	Sp
ENSMUSG00000042579	4632404H12Rik	lincRNA	-	high-K4	Sp
ENSMUSG00000087170	1700001G01Rik	lincRNA	+	high-K4	Sp
ENSMUSG00000102636	Gm31466	lincRNA	-	high-K4	Sp
ENSMUSG00000100119	2700089I24Rik	lincRNA	+	high-K4	Sp
ENSMUSG00000106874	Gm20186	lincRNA	-	high-K4	Sp
ENSMUSG00000097021	4933433G15Rik	lincRNA	+	high-K4	Sp
ENSMUSG00000103409	Lsmem2	lincRNA	-	high-K4	Sp
ENSMUSG00000086209	4933405E24Rik	lincRNA	-	high-K4	Sp
ENSMUSG00000111649	AC126806.1	lincRNA	+	high-K4	Sp
ENSMUSG00000087179	Gm14230	lincRNA	-	high-K4	Sp
ENSMUSG00000112533	AC069074.2	lincRNA	-	high-K4	Sp
ENSMUSG00000097287	D130017N08Rik	lincRNA	+	high-K4	Sp
ENSMUSG00000071434	9230019H11Rik	lincRNA	+	high-K4	Sp
ENSMUSG00000114062	AC163651.3	lincRNA	-	high-K4	Sp
ENSMUSG00000112126	AC121788.3	lincRNA	+	high-K4	Sp
ENSMUSG00000111550	AC123035.1	lincRNA	+	high-K4	Sp
ENSMUSG00000097080	1700086O06Rik	lincRNA	-	high-K4	Sp
ENSMUSG00000113425	AC159813.1	lincRNA	+	high-K4	Sp
ENSMUSG00000109062	Gm44622	lincRNA	+	high-K4	Sp
ENSMUSG00000113074	AC154352.2	lincRNA	+	high-K4	Sp
ENSMUSG00000097908	4933404O12Rik	lincRNA	+	high-K4	Sp
ENSMUSG00000112108	AC121788.2	lincRNA	-	high-K4	Sp
ENSMUSG00000086856	Gm16080	lincRNA	-	high-K4	Sp
ENSMUSG00000097152	Gm26515	lincRNA	+	high-K4	Sp
ENSMUSG00000100691	2010320M18Rik	lincRNA	+	high-K4	Sp
ENSMUSG00000038721	Hoxb7	protein_coding	+	bivalent (high-K27)	Sp
ENSMUSG00000018698	Lhx1	protein_coding	-	bivalent (high-K27)	Sp
ENSMUSG00000000690	Hoxb6	protein_coding	+	bivalent (high-K27)	Sp
ENSMUSG00000104063	Pcdhgb7	protein_coding	+	bivalent (high-K27)	Sp
ENSMUSG00000037034	Pax1	protein_coding	+	bivalent (high-K27)	Sp
ENSMUSG00000056648	Hoxb8	protein_coding	+	bivalent (high-K27)	Sp
ENSMUSG00000032875	Arhgef17	protein_coding	-	bivalent (high-K27)	Sp
ENSMUSG00000038692	Hoxb4	protein_coding	+	bivalent (high-K27)	Sp
ENSMUSG00000009097	Tbx1	protein_coding	-	bivalent (high-K27)	Sp
ENSMUSG00000050592	Fam78a	protein_coding	-	bivalent (high-K27)	Sp
ENSMUSG00000048763	Hoxb3	protein_coding	+	bivalent (high-K27)	Sp
ENSMUSG00000068735	Trp53i11	protein_coding	+	bivalent (high-K27)	Sp
ENSMUSG00000020941	Map3k14	protein_coding	-	bivalent (high-K27)	Sp
ENSMUSG00000008999	Bmp7	protein_coding	-	bivalent (high-K27)	Sp
ENSMUSG00000020520	Galnt10	protein_coding	+	bivalent (high-K27)	Sp
ENSMUSG00000032338	Hcn4	protein_coding	+	bivalent (high-K27)	Sp
ENSMUSG00000015053	Gata2	protein_coding	+	bivalent (high-K27)	Sp
ENSMUSG00000060969	Irx1	protein_coding	-	bivalent (high-K27)	Sp
ENSMUSG00000038700	Hoxb5	protein_coding	+	bivalent (high-K27)	Sp
ENSMUSG00000049580	Tsku	protein_coding	-	bivalent (high-K27)	Sp
ENSMUSG00000041165	Spem1	protein_coding	-	bivalent (high-K27)	Sp
ENSMUSG00000021281	Tnfaip2	protein_coding	+	bivalent (high-K27)	Sp
ENSMUSG00000064225	Paqr9	protein_coding	+	bivalent (high-K27)	Sp
ENSMUSG00000028763	Hspg2	protein_coding	+	bivalent (high-K27)	Sp
ENSMUSG00000045672	Col27a1	protein_coding	+	bivalent (high-K27)	Sp
ENSMUSG00000032280	Tle3	protein_coding	+	bivalent (high-K27)	Sp
ENSMUSG00000031737	Irx5	protein_coding	+	bivalent (high-K27)	Sp
ENSMUSG00000028776	Tinagl1	protein_coding	-	bivalent (high-K27)	Sp
ENSMUSG00000010080	Epn3	protein_coding	-	bivalent (high-K27)	Sp
ENSMUSG00000023951	Vegfa	protein_coding	-	bivalent (high-K27)	Sp
ENSMUSG00000020866	Cacna1g	protein_coding	-	bivalent (high-K27)	Sp
ENSMUSG00000027221	Chst1	protein_coding	+	bivalent (high-K27)	Sp
ENSMUSG00000022580	Rhpn1	protein_coding	+	bivalent (high-K27)	Sp
ENSMUSG00000021097	Clmn	protein_coding	-	bivalent (high-K27)	Sp
ENSMUSG00000044084	4933402P03Rik	protein_coding	-	bivalent (high-K27)	Sp
ENSMUSG00000022098	Bmp1	protein_coding	-	bivalent (high-K27)	Sp
ENSMUSG00000103585	Pcdhgb4	protein_coding	+	bivalent (high-K27)	Sp
ENSMUSG00000044787	Spata32	protein_coding	-	bivalent (high-K27)	Sp
ENSMUSG00000034957	Cebpa	protein_coding	+	bivalent (high-K27)	Sp
ENSMUSG00000022602	Arc	protein_coding	-	bivalent (high-K27)	Sp
ENSMUSG00000039989	Cbx4	protein_coding	-	bivalent (high-K27)	Sp
ENSMUSG00000072214	Sept5	protein_coding	-	bivalent (high-K27)	Sp
ENSMUSG00000078137	Ankrd63	protein_coding	-	bivalent (high-K27)	Sp
ENSMUSG00000006445	Epha2	protein_coding	+	bivalent (high-K27)	Sp
ENSMUSG00000061186	Sfmbt2	protein_coding	+	bivalent (high-K27)	Sp
ENSMUSG00000046402	Rbp1	protein_coding	+	bivalent (high-K27)	Sp
ENSMUSG00000079442	St6galnac4	protein_coding	+	bivalent (high-K27)	Sp
ENSMUSG00000048206	Dnajb8	protein_coding	+	bivalent (high-K27)	Sp
ENSMUSG00000039809	Gabbr2	protein_coding	-	bivalent (high-K27)	Sp
ENSMUSG00000025494	Sigirr	protein_coding	-	bivalent (high-K27)	Sp
ENSMUSG00000020867	Spata20	protein_coding	-	bivalent (high-K27)	Sp
ENSMUSG00000024140	Epas1	protein_coding	+	bivalent (high-K27)	Sp
ENSMUSG00000104346	Pcdhga3	protein_coding	+	bivalent (high-K27)	Sp
ENSMUSG00000061353	Cxcl12	protein_coding	+	bivalent (high-K27)	Sp
ENSMUSG00000058153	Sez6l	protein_coding	-	bivalent (high-K27)	Sp
ENSMUSG00000034227	Foxj1	protein_coding	-	bivalent (high-K27)	Sp
ENSMUSG00000005125	Ndrg1	protein_coding	-	bivalent (high-K27)	Sp
ENSMUSG00000028370	Pappa	protein_coding	+	bivalent (high-K27)	Sp
ENSMUSG00000000184	Ccnd2	protein_coding	-	bivalent (high-K27)	Sp
ENSMUSG00000045667	Smtnl2	protein_coding	-	bivalent (high-K27)	Sp
ENSMUSG00000025764	Jade1	protein_coding	+	bivalent (high-K27)	Sp
ENSMUSG00000026182	Tnp1	protein_coding	-	bivalent (high-K27)	Sp
ENSMUSG00000026811	St6galnac6	protein_coding	+	bivalent (high-K27)	Sp
ENSMUSG00000047441	Antxrl	protein_coding	+	bivalent (high-K27)	Sp
ENSMUSG00000070644	Etnk2	protein_coding	+	bivalent (high-K27)	Sp
ENSMUSG00000020940	1700023F06Rik	protein_coding	-	bivalent (high-K27)	Sp
ENSMUSG00000028750	Pla2g2c	protein_coding	+	bivalent (high-K27)	Sp
ENSMUSG00000074817	Papolb	protein_coding	-	bivalent (high-K27)	Sp
ENSMUSG00000025854	Fam20c	protein_coding	+	bivalent (high-K27)	Sp
ENSMUSG00000027215	Cd82	protein_coding	-	bivalent (high-K27)	Sp
ENSMUSG00000056665	Them6	protein_coding	+	bivalent (high-K27)	Sp
ENSMUSG00000040164	Kcns1	protein_coding	-	bivalent (high-K27)	Sp
ENSMUSG00000050685	Ccdc54	protein_coding	-	bivalent (high-K27)	Sp
ENSMUSG00000027646	Src	protein_coding	+	bivalent (high-K27)	Sp
ENSMUSG00000021081	Serpina1f	protein_coding	-	bivalent (high-K27)	Sp
ENSMUSG00000024565	Sall3	protein_coding	-	bivalent (high-K27)	Sp
ENSMUSG00000070509	Rgma	protein_coding	+	bivalent (high-K27)	Sp
ENSMUSG00000040136	Abcc8	protein_coding	-	bivalent (high-K27)	Sp
ENSMUSG00000074622	Mafb	protein_coding	-	bivalent (high-K27)	Sp
ENSMUSG00000041734	Kirrel	protein_coding	-	bivalent (high-K27)	Sp
ENSMUSG00000038400	Pmepa1	protein_coding	-	bivalent (high-K27)	Sp
ENSMUSG00000037111	Setd7	protein_coding	-	bivalent (high-K27)	Sp
ENSMUSG00000020875	Hoxb9	protein_coding	+	bivalent (high-K27)	Sp
ENSMUSG00000109737	Gm39566	protein_coding	-	bivalent (high-K27)	Sp
ENSMUSG00000022203	Efs	protein_coding	-	bivalent (high-K27)	Sp
ENSMUSG00000067438	Hmx1	protein_coding	+	bivalent (high-K27)	Sp
ENSMUSG00000000942	Hoxa4	protein_coding	-	bivalent (high-K27)	Sp
ENSMUSG00000103472	Pcdhga7	protein_coding	+	bivalent (high-K27)	Sp
ENSMUSG00000030339	Ltbr	protein_coding	-	bivalent (high-K27)	Sp
ENSMUSG00000033768	Nrxn2	protein_coding	+	bivalent (high-K27)	Sp
ENSMUSG00000066129	Kndc1	protein_coding	+	bivalent (high-K27)	Sp
ENSMUSG00000038244	Mical2	protein_coding	+	bivalent (high-K27)	Sp
ENSMUSG00000022462	Slc38a2	protein_coding	-	bivalent (high-K27)	Sp
ENSMUSG00000033066	Gas7	protein_coding	+	bivalent (high-K27)	Sp
ENSMUSG00000054146	Krt15	protein_coding	-	bivalent (high-K27)	Sp
ENSMUSG00000049807	Arhgap23	protein_coding	+	bivalent (high-K27)	Sp
ENSMUSG00000048038	Ccdc187	protein_coding	-	bivalent (high-K27)	Sp
ENSMUSG00000022103	Gfra2	protein_coding	+	bivalent (high-K27)	Sp
ENSMUSG00000025020	Slit1	protein_coding	-	bivalent (high-K27)	Sp
ENSMUSG00000000861	Bcl11a	protein_coding	+	bivalent (high-K27)	Sp
ENSMUSG00000030074	Gxylt2	protein_coding	+	bivalent (high-K27)	Sp
ENSMUSG00000062372	Otof	protein_coding	-	bivalent (high-K27)	Sp
ENSMUSG00000066687	Zbtb16	protein_coding	-	bivalent (high-K27)	Sp
ENSMUSG00000048218	Amigo2	protein_coding	-	bivalent (high-K27)	Sp
ENSMUSG00000021136	Smoc1	protein_coding	+	bivalent (high-K27)	Sp
ENSMUSG00000028789	Azin2	protein_coding	-	bivalent (high-K27)	Sp
ENSMUSG00000078490	Cfap74	protein_coding	+	bivalent (high-K27)	Sp
ENSMUSG00000028630	Dyrk2	protein_coding	-	bivalent (high-K27)	Sp
ENSMUSG00000027408	Cpxm1	protein_coding	-	bivalent (high-K27)	Sp
ENSMUSG00000059895	Ptp4a3	protein_coding	+	bivalent (high-K27)	Sp
ENSMUSG00000038677	Scube3	protein_coding	+	bivalent (high-K27)	Sp
ENSMUSG00000039323	Igfbp2	protein_coding	+	bivalent (high-K27)	Sp
ENSMUSG00000041782	Lad1	protein_coding	+	bivalent (high-K27)	Sp
ENSMUSG00000104148	Pcdha2	protein_coding	+	bivalent (high-K27)	Sp
ENSMUSG00000071179	Serpina16	protein_coding	-	bivalent (high-K27)	Sp
ENSMUSG00000024074	Crim1	protein_coding	+	bivalent (high-K27)	Sp
ENSMUSG00000050896	Rtn4rl2	protein_coding	-	bivalent (high-K27)	Sp
ENSMUSG00000029155	Spata18	protein_coding	+	bivalent (high-K27)	Sp
ENSMUSG00000096753	Fam181a	protein_coding	+	bivalent (high-K27)	Sp
ENSMUSG00000003271	Sult2b1	protein_coding	-	bivalent (high-K27)	Sp
ENSMUSG00000019913	Sim1	protein_coding	+	bivalent (high-K27)	Sp
ENSMUSG00000025880	Smad7	protein_coding	+	bivalent (high-K27)	Sp
ENSMUSG00000032528	Vipr1	protein_coding	+	bivalent (high-K27)	Sp
ENSMUSG00000025475	Adgra1	protein_coding	+	bivalent (high-K27)	Sp
ENSMUSG00000042249	Grk3	protein_coding	-	bivalent (high-K27)	Sp
ENSMUSG00000043456	Zfp536	protein_coding	-	bivalent (high-K27)	Sp
ENSMUSG00000004558	Ndrg2	protein_coding	-	bivalent (high-K27)	Sp
ENSMUSG00000043621	Ubxn10	protein_coding	-	bivalent (high-K27)	Sp
ENSMUSG00000047143	Dmrta2	protein_coding	+	bivalent (high-K27)	Sp
ENSMUSG00000033730	Egr3	protein_coding	+	bivalent (high-K27)	Sp
ENSMUSG00000025783	4930412O13Rik	protein_coding	+	bivalent (high-K27)	Sp
ENSMUSG00000030340	Scnn1a	protein_coding	+	bivalent (high-K27)	Sp
ENSMUSG00000038732	Mboat1	protein_coding	+	bivalent (high-K27)	Sp
ENSMUSG00000056708	Ier5	protein_coding	-	bivalent (high-K27)	Sp
ENSMUSG00000053414	Hunk	protein_coding	+	bivalent (high-K27)	Sp
ENSMUSG00000029182	1700001C02Rik	protein_coding	+	bivalent (high-K27)	Sp
ENSMUSG00000001119	Col6a1	protein_coding	-	bivalent (high-K27)	Sp
ENSMUSG00000036957	Lrfn3	protein_coding	-	bivalent (high-K27)	Sp
ENSMUSG00000026817	Ak1	protein_coding	+	bivalent (high-K27)	Sp
ENSMUSG00000030341	Tnfrsf1a	protein_coding	+	bivalent (high-K27)	Sp
ENSMUSG00000006651	Aplp1	protein_coding	-	bivalent (high-K27)	Sp
ENSMUSG00000040659	Efhd2	protein_coding	-	bivalent (high-K27)	Sp
ENSMUSG00000023913	Pla2g7	protein_coding	+	bivalent (high-K27)	Sp
ENSMUSG00000021108	Prkch	protein_coding	+	bivalent (high-K27)	Sp
ENSMUSG00000022603	Mroh4	protein_coding	-	bivalent (high-K27)	Sp
ENSMUSG00000055333	Fat2	protein_coding	-	bivalent (high-K27)	Sp
ENSMUSG00000040152	Thbs1	protein_coding	+	bivalent (high-K27)	Sp
ENSMUSG00000035735	Dagla	protein_coding	-	bivalent (high-K27)	Sp
ENSMUSG00000062044	Lmtk3	protein_coding	+	bivalent (high-K27)	Sp
ENSMUSG00000035964	Tmem59l	protein_coding	-	bivalent (high-K27)	Sp
ENSMUSG00000036867	Smad6	protein_coding	-	bivalent (high-K27)	Sp
ENSMUSG00000040972	Igsf21	protein_coding	-	bivalent (high-K27)	Sp
ENSMUSG00000022139	Mbnl2	protein_coding	+	bivalent (high-K27)	Sp
ENSMUSG00000028786	Tmem54	protein_coding	+	bivalent (high-K27)	Sp
ENSMUSG00000090394	4930523C07Rik	protein_coding	+	bivalent (high-K27)	Sp
ENSMUSG00000020096	Tbata	protein_coding	+	bivalent (high-K27)	Sp
ENSMUSG00000060402	Chst8	protein_coding	-	bivalent (high-K27)	Sp
ENSMUSG00000054065	Pkp3	protein_coding	+	bivalent (high-K27)	Sp
ENSMUSG00000021061	Sptb	protein_coding	-	bivalent (high-K27)	Sp
ENSMUSG00000001435	Col18a1	protein_coding	-	bivalent (high-K27)	Sp
ENSMUSG00000006216	Clcnkb	protein_coding	-	bivalent (high-K27)	Sp
ENSMUSG00000004110	Cacna1e	protein_coding	-	bivalent (high-K27)	Sp
ENSMUSG00000053025	Sv2b	protein_coding	-	bivalent (high-K27)	Sp
ENSMUSG00000000093	Tbx2	protein_coding	+	bivalent (high-K27)	Sp
ENSMUSG00000017897	Eya2	protein_coding	+	bivalent (high-K27)	Sp
ENSMUSG00000010066	Cacna2d2	protein_coding	+	bivalent (high-K27)	Sp
ENSMUSG00000020679	Hnf1b	protein_coding	+	bivalent (high-K27)	Sp
ENSMUSG00000037689	Tmem247	protein_coding	+	bivalent (high-K27)	Sp
ENSMUSG00000076433	Cep295nl	protein_coding	-	bivalent (high-K27)	Sp
ENSMUSG00000008813	Tppp2	protein_coding	+	bivalent (high-K27)	Sp
ENSMUSG00000026837	Col5a1	protein_coding	+	bivalent (high-K27)	Sp
ENSMUSG00000022594	Lynx1	protein_coding	-	bivalent (high-K27)	Sp
ENSMUSG00000024535	Snx24	protein_coding	+	bivalent (high-K27)	Sp
ENSMUSG00000051375	Pcdh1	protein_coding	-	bivalent (high-K27)	Sp
ENSMUSG00000021280	Exoc3l4	protein_coding	+	bivalent (high-K27)	Sp
ENSMUSG00000037379	Spon2	protein_coding	-	bivalent (high-K27)	Sp
ENSMUSG00000029752	Asns	protein_coding	-	bivalent (high-K27)	Sp
ENSMUSG00000044296	Zfp879	protein_coding	-	bivalent (high-K27)	Sp
ENSMUSG00000034037	Fgd5	protein_coding	+	bivalent (high-K27)	Sp
ENSMUSG00000039963	Ccdc40	protein_coding	+	bivalent (high-K27)	Sp
ENSMUSG00000006219	Fblim1	protein_coding	-	bivalent (high-K27)	Sp
ENSMUSG00000006538	Ihh	protein_coding	-	bivalent (high-K27)	Sp
ENSMUSG00000044562	Rasip1	protein_coding	+	bivalent (high-K27)	Sp
ENSMUSG00000051276	Actrt2	protein_coding	-	bivalent (high-K27)	Sp
ENSMUSG00000053175	Bcl3	protein_coding	-	bivalent (high-K27)	Sp
ENSMUSG00000039976	Tbc1d16	protein_coding	-	bivalent (high-K27)	Sp
ENSMUSG00000006221	Hspb7	protein_coding	+	bivalent (high-K27)	Sp
ENSMUSG00000004451	Ralb	protein_coding	-	bivalent (high-K27)	Sp
ENSMUSG00000043429	Ccdc185	protein_coding	-	bivalent (high-K27)	Sp
ENSMUSG00000005883	Spo11	protein_coding	+	bivalent (high-K27)	Sp
ENSMUSG00000049571	Cfap46	protein_coding	-	bivalent (high-K27)	Sp
ENSMUSG00000037129	Tmprss13	protein_coding	+	bivalent (high-K27)	Sp
ENSMUSG00000027977	Ndst3	protein_coding	-	bivalent (high-K27)	Sp
ENSMUSG00000071064	Zfp827	protein_coding	+	bivalent (high-K27)	Sp
ENSMUSG00000029468	P2rx7	protein_coding	+	bivalent (high-K27)	Sp
ENSMUSG00000030688	Stard10	protein_coding	+	bivalent (high-K27)	Sp
ENSMUSG00000050271	Prag1	protein_coding	+	bivalent (high-K27)	Sp
ENSMUSG00000045545	Krt14	protein_coding	-	bivalent (high-K27)	Sp
ENSMUSG00000030125	Lrrc23	protein_coding	-	bivalent (high-K27)	Sp
ENSMUSG00000010660	Plcd1	protein_coding	-	bivalent (high-K27)	Sp
ENSMUSG00000022867	Usp25	protein_coding	+	bivalent (high-K27)	Sp
ENSMUSG00000062785	Kcnc3	protein_coding	+	bivalent (high-K27)	Sp
ENSMUSG00000072722	Gm6588	protein_coding	+	bivalent (high-K27)	Sp
ENSMUSG00000070436	Serpinh1	protein_coding	-	bivalent (high-K27)	Sp
ENSMUSG00000079277	Hoxd3	protein_coding	+	bivalent (high-K27)	Sp
ENSMUSG00000101174	Hoxd4	protein_coding	+	bivalent (high-K27)	Sp
ENSMUSG00000028753	Vwa5b1	protein_coding	-	bivalent (high-K27)	Sp
ENSMUSG00000036244	Tbc1d21	protein_coding	-	bivalent (high-K27)	Sp
ENSMUSG00000030064	Frmd4b	protein_coding	-	bivalent (high-K27)	Sp
ENSMUSG00000022382	Wnt7b	protein_coding	-	bivalent (high-K27)	Sp
ENSMUSG00000064158	Izumo1	protein_coding	+	bivalent (high-K27)	Sp
ENSMUSG00000036856	Wnt4	protein_coding	+	bivalent (high-K27)	Sp
ENSMUSG00000045730	Adrb2	protein_coding	-	bivalent (high-K27)	Sp
ENSMUSG00000028441	1110017D15Rik	protein_coding	-	bivalent (high-K27)	Sp
ENSMUSG00000031548	Sfrp1	protein_coding	+	bivalent (high-K27)	Sp
ENSMUSG00000030200	Bcl2l14	protein_coding	+	bivalent (high-K27)	Sp
ENSMUSG00000060260	Pwwp2b	protein_coding	+	bivalent (high-K27)	Sp
ENSMUSG00000030257	Srgap3	protein_coding	-	bivalent (high-K27)	Sp
ENSMUSG00000031410	Nxf7	protein_coding	-	bivalent (high-K27)	Sp
ENSMUSG00000067199	Frat1	protein_coding	+	bivalent (high-K27)	Sp
ENSMUSG00000028813	CK137956	protein_coding	-	bivalent (high-K27)	Sp
ENSMUSG00000021359	Tfap2a	protein_coding	-	bivalent (high-K27)	Sp
ENSMUSG00000026825	Dnm1	protein_coding	-	bivalent (high-K27)	Sp
ENSMUSG00000001248	Gramd1a	protein_coding	-	bivalent (high-K27)	Sp
ENSMUSG00000047129	1700113H08Rik	protein_coding	+	bivalent (high-K27)	Sp
ENSMUSG00000057092	Fxyd3	protein_coding	-	bivalent (high-K27)	Sp
ENSMUSG00000005089	Slc1a2	protein_coding	+	bivalent (high-K27)	Sp
ENSMUSG00000027895	Kcnc4	protein_coding	-	bivalent (high-K27)	Sp
ENSMUSG00000030761	Myo7a	protein_coding	-	bivalent (high-K27)	Sp
ENSMUSG00000034634	Ly6d	protein_coding	-	bivalent (high-K27)	Sp
ENSMUSG00000040811	Eml2	protein_coding	+	bivalent (high-K27)	Sp
ENSMUSG00000055629	B4galnt4	protein_coding	+	bivalent (high-K27)	Sp
ENSMUSG00000040111	Gramd1b	protein_coding	-	bivalent (high-K27)	Sp
ENSMUSG00000071757	Zhx2	protein_coding	+	bivalent (high-K27)	Sp
ENSMUSG00000036098	Myrf	protein_coding	-	bivalent (high-K27)	Sp
ENSMUSG00000014813	Stc1	protein_coding	+	bivalent (high-K27)	Sp
ENSMUSG00000023034	Nr4a1	protein_coding	+	bivalent (high-K27)	Sp
ENSMUSG00000064330	Pde6h	protein_coding	+	bivalent (high-K27)	Sp
ENSMUSG00000028185	Dnase2b	protein_coding	-	bivalent (high-K27)	Sp
ENSMUSG00000026976	Pax8	protein_coding	-	bivalent (high-K27)	Sp
ENSMUSG00000026509	Capn2	protein_coding	-	bivalent (high-K27)	Sp
ENSMUSG00000027956	Tmem144	protein_coding	-	bivalent (high-K27)	Sp
ENSMUSG00000079173	Zan	protein_coding	-	bivalent (high-K27)	Sp
ENSMUSG00000030401	Rtn2	protein_coding	+	bivalent (high-K27)	Sp
ENSMUSG00000096727	Psmb9	protein_coding	-	bivalent (high-K27)	Sp
ENSMUSG00000038453	Srcin1	protein_coding	-	bivalent (high-K27)	Sp
ENSMUSG00000039263	Npepl1	protein_coding	+	bivalent (high-K27)	Sp
ENSMUSG00000028785	Hpca	protein_coding	-	bivalent (high-K27)	Sp
ENSMUSG00000031330	Zcchc13	protein_coding	+	bivalent (high-K27)	Sp
ENSMUSG00000000120	Ngfr	protein_coding	-	bivalent (high-K27)	Sp
ENSMUSG00000048686	Hmgb4	protein_coding	-	bivalent (high-K27)	Sp
ENSMUSG00000049491	Slc36a3	protein_coding	-	bivalent (high-K27)	Sp
ENSMUSG00000033610	Pank1	protein_coding	-	bivalent (high-K27)	Sp
ENSMUSG00000001155	Ftcd	protein_coding	+	bivalent (high-K27)	Sp
ENSMUSG00000037868	Egr2	protein_coding	+	bivalent (high-K27)	Sp
ENSMUSG00000040576	Wbscr28	protein_coding	-	bivalent (high-K27)	Sp
ENSMUSG00000030731	Syt3	protein_coding	+	bivalent (high-K27)	Sp
ENSMUSG00000021678	F2rl1	protein_coding	-	bivalent (high-K27)	Sp
ENSMUSG00000046186	Cd109	protein_coding	+	bivalent (high-K27)	Sp
ENSMUSG00000035283	Adrb1	protein_coding	+	bivalent (high-K27)	Sp
ENSMUSG00000020317	Theg	protein_coding	-	bivalent (high-K27)	Sp
ENSMUSG00000028341	Nr4a3	protein_coding	+	bivalent (high-K27)	Sp
ENSMUSG00000026638	Irf6	protein_coding	+	bivalent (high-K27)	Sp
ENSMUSG00000047821	Trim16	protein_coding	+	bivalent (high-K27)	Sp
ENSMUSG00000028003	Lrat	protein_coding	-	bivalent (high-K27)	Sp
ENSMUSG00000024548	Setbp1	protein_coding	-	bivalent (high-K27)	Sp
ENSMUSG00000032531	Amotl2	protein_coding	+	bivalent (high-K27)	Sp
ENSMUSG00000016477	E2f3	protein_coding	-	bivalent (high-K27)	Sp
ENSMUSG00000037321	Tap1	protein_coding	+	bivalent (high-K27)	Sp
ENSMUSG00000031431	Tsc22d3	protein_coding	-	bivalent (high-K27)	Sp
ENSMUSG00000020092	Pald1	protein_coding	-	bivalent (high-K27)	Sp
ENSMUSG00000020911	Krt19	protein_coding	-	bivalent (high-K27)	Sp
ENSMUSG00000043668	Tox3	protein_coding	-	bivalent (high-K27)	Sp
ENSMUSG00000078234	Klhdc7a	protein_coding	-	bivalent (high-K27)	Sp
ENSMUSG00000034156	Tspoap1	protein_coding	+	bivalent (high-K27)	Sp
ENSMUSG00000006218	Fam131c	protein_coding	+	bivalent (high-K27)	Sp
ENSMUSG00000007279	Scube2	protein_coding	-	bivalent (high-K27)	Sp
ENSMUSG00000001504	Irx2	protein_coding	+	bivalent (high-K27)	Sp
ENSMUSG00000021986	Amer2	protein_coding	+	bivalent (high-K27)	Sp
ENSMUSG00000003283	Hck	protein_coding	+	bivalent (high-K27)	Sp
ENSMUSG00000050640	Tmem150c	protein_coding	-	bivalent (high-K27)	Sp
ENSMUSG00000041112	Elmo1	protein_coding	+	bivalent (high-K27)	Sp
ENSMUSG00000012123	Crybg2	protein_coding	+	bivalent (high-K27)	Sp
ENSMUSG00000037071	Scd1	protein_coding	-	bivalent (high-K27)	Sp
ENSMUSG00000041460	Cacna2d4	protein_coding	+	bivalent (high-K27)	Sp
ENSMUSG00000045620	Odf3l1	protein_coding	-	bivalent (high-K27)	Sp
ENSMUSG00000044352	Sowaha	protein_coding	-	bivalent (high-K27)	Sp
ENSMUSG00000032812	Arap1	protein_coding	+	bivalent (high-K27)	Sp
ENSMUSG00000070643	Sox13	protein_coding	-	bivalent (high-K27)	Sp
ENSMUSG00000062732	Lypd4	protein_coding	-	bivalent (high-K27)	Sp
ENSMUSG00000022687	Boc	protein_coding	-	bivalent (high-K27)	Sp
ENSMUSG00000026778	Prkcq	protein_coding	+	bivalent (high-K27)	Sp
ENSMUSG00000011349	Dmrtc2	protein_coding	+	bivalent (high-K27)	Sp
ENSMUSG00000024901	Peli3	protein_coding	-	bivalent (high-K27)	Sp
ENSMUSG00000058019	Ces5a	protein_coding	-	bivalent (high-K27)	Sp
ENSMUSG00000021256	Vash1	protein_coding	+	bivalent (high-K27)	Sp
ENSMUSG00000014686	Ceacam16	protein_coding	-	bivalent (high-K27)	Sp
ENSMUSG00000028949	Smarcd3	protein_coding	-	bivalent (high-K27)	Sp
ENSMUSG00000054720	Lrrc8c	protein_coding	+	bivalent (high-K27)	Sp
ENSMUSG00000045288	Ush1g	protein_coding	-	bivalent (high-K27)	Sp
ENSMUSG00000098557	Kctd12	protein_coding	-	bivalent (high-K27)	Sp
ENSMUSG00000059602	Syn3	protein_coding	-	bivalent (high-K27)	Sp
ENSMUSG00000047988	4933428G20Rik	protein_coding	-	bivalent (high-K27)	Sp
ENSMUSG00000022085	Pebp4	protein_coding	+	bivalent (high-K27)	Sp
ENSMUSG00000044770	Scml4	protein_coding	+	bivalent (high-K27)	Sp
ENSMUSG00000040896	Kcnd3	protein_coding	+	bivalent (high-K27)	Sp
ENSMUSG00000030110	Ret	protein_coding	-	bivalent (high-K27)	Sp
ENSMUSG00000079056	Kcnip3	protein_coding	-	bivalent (high-K27)	Sp
ENSMUSG00000053007	Creb5	protein_coding	+	bivalent (high-K27)	Sp
ENSMUSG00000070531	Wfdc6b	protein_coding	+	bivalent (high-K27)	Sp
ENSMUSG00000072487	Mroh5	protein_coding	-	bivalent (high-K27)	Sp
ENSMUSG00000045518	Onecut3	protein_coding	+	bivalent (high-K27)	Sp
ENSMUSG00000033854	Kcnk10	protein_coding	-	bivalent (high-K27)	Sp
ENSMUSG00000020919	Stat5b	protein_coding	-	bivalent (high-K27)	Sp
ENSMUSG00000021866	Anxa11	protein_coding	+	bivalent (high-K27)	Sp
ENSMUSG00000020704	Asic2	protein_coding	-	bivalent (high-K27)	Sp
ENSMUSG00000044788	Fads6	protein_coding	-	bivalent (high-K27)	Sp
ENSMUSG00000022622	Acr	protein_coding	+	bivalent (high-K27)	Sp
ENSMUSG00000026437	Cdk18	protein_coding	-	bivalent (high-K27)	Sp
ENSMUSG00000005958	Ephb3	protein_coding	+	bivalent (high-K27)	Sp
ENSMUSG00000048988	Elfn1	protein_coding	+	bivalent (high-K27)	Sp
ENSMUSG00000070533	Wfdc8	protein_coding	-	bivalent (high-K27)	Sp
ENSMUSG00000074575	Kcng1	protein_coding	-	bivalent (high-K27)	Sp
ENSMUSG00000037348	Paqr7	protein_coding	+	bivalent (high-K27)	Sp
ENSMUSG00000025780	Itih5	protein_coding	+	bivalent (high-K27)	Sp
ENSMUSG00000032017	Grik4	protein_coding	-	bivalent (high-K27)	Sp
ENSMUSG00000000567	Sox9	protein_coding	+	bivalent (high-K27)	Sp
ENSMUSG00000032440	Tgfbr2	protein_coding	-	bivalent (high-K27)	Sp
ENSMUSG00000022037	Clu	protein_coding	+	bivalent (high-K27)	Sp
ENSMUSG00000074006	Omp	protein_coding	-	bivalent (high-K27)	Sp
ENSMUSG00000055114	Anxa13	protein_coding	-	bivalent (high-K27)	Sp
ENSMUSG00000061742	Slc22a12	protein_coding	-	bivalent (high-K27)	Sp
ENSMUSG00000049653	Spatc1	protein_coding	+	bivalent (high-K27)	Sp
ENSMUSG00000006546	Cryba2	protein_coding	-	bivalent (high-K27)	Sp
ENSMUSG00000000530	Acvrl1	protein_coding	+	bivalent (high-K27)	Sp
ENSMUSG00000054640	Slc8a1	protein_coding	-	bivalent (high-K27)	Sp
ENSMUSG00000029001	Fbxo44	protein_coding	-	bivalent (high-K27)	Sp
ENSMUSG00000006369	Fbln1	protein_coding	+	bivalent (high-K27)	Sp
ENSMUSG00000070469	Adamtsl3	protein_coding	+	bivalent (high-K27)	Sp
ENSMUSG00000018398	Sept8	protein_coding	+	bivalent (high-K27)	Sp
ENSMUSG00000032451	Trim42	protein_coding	-	bivalent (high-K27)	Sp
ENSMUSG00000019945	1700040L02Rik	protein_coding	-	bivalent (high-K27)	Sp
ENSMUSG00000041556	Fbxo2	protein_coding	+	bivalent (high-K27)	Sp
ENSMUSG00000041703	Zic5	protein_coding	-	bivalent (high-K27)	Sp
ENSMUSG00000033965	Slc16a2	protein_coding	-	bivalent (high-K27)	Sp
ENSMUSG00000026921	Egfl7	protein_coding	+	bivalent (high-K27)	Sp
ENSMUSG00000015709	Arnt2	protein_coding	-	bivalent (high-K27)	Sp
ENSMUSG00000021069	Pygl	protein_coding	-	bivalent (high-K27)	Sp
ENSMUSG00000072571	Tmem253	protein_coding	+	bivalent (high-K27)	Sp
ENSMUSG00000042429	Adora1	protein_coding	-	bivalent (high-K27)	Sp
ENSMUSG00000035314	Gdpd5	protein_coding	+	bivalent (high-K27)	Sp
ENSMUSG00000072624	Gm5460	protein_coding	+	bivalent (high-K27)	Sp
ENSMUSG00000031075	Ano1	protein_coding	-	bivalent (high-K27)	Sp
ENSMUSG00000049866	Arl4c	protein_coding	-	bivalent (high-K27)	Sp
ENSMUSG00000029217	Tec	protein_coding	-	bivalent (high-K27)	Sp
ENSMUSG00000025480	Syce1	protein_coding	-	bivalent (high-K27)	Sp
ENSMUSG00000047104	Pbp2	protein_coding	-	bivalent (high-K27)	Sp
ENSMUSG00000028348	Cavin4	protein_coding	+	bivalent (high-K27)	Sp
ENSMUSG00000081984	Dnajb3	protein_coding	-	bivalent (high-K27)	Sp
ENSMUSG00000001930	Vwf	protein_coding	+	bivalent (high-K27)	Sp
ENSMUSG00000032826	Ank2	protein_coding	-	bivalent (high-K27)	Sp
ENSMUSG00000038260	Trpm4	protein_coding	-	bivalent (high-K27)	Sp
ENSMUSG00000029819	Npy	protein_coding	+	bivalent (high-K27)	Sp
ENSMUSG00000079602	9230102O04Rik	protein_coding	-	bivalent (high-K27)	Sp
ENSMUSG00000038094	Atp13a4	protein_coding	-	bivalent (high-K27)	Sp
ENSMUSG00000027459	Fam110a	protein_coding	-	bivalent (high-K27)	Sp
ENSMUSG00000022636	Alcam	protein_coding	-	bivalent (high-K27)	Sp
ENSMUSG00000024338	Psmb8	protein_coding	+	bivalent (high-K27)	Sp
ENSMUSG00000054256	Msi1	protein_coding	+	bivalent (high-K27)	Sp
ENSMUSG00000037287	Tbcel	protein_coding	-	bivalent (high-K27)	Sp
ENSMUSG00000011256	Adam19	protein_coding	+	bivalent (high-K27)	Sp
ENSMUSG00000079554	Aox2	protein_coding	+	bivalent (high-K27)	Sp
ENSMUSG00000042659	Arrdc4	protein_coding	-	bivalent (high-K27)	Sp
ENSMUSG00000032012	Nectin1	protein_coding	+	bivalent (high-K27)	Sp
ENSMUSG00000027376	Prom2	protein_coding	-	bivalent (high-K27)	Sp
ENSMUSG00000062312	Erbb2	protein_coding	+	bivalent (high-K27)	Sp
ENSMUSG00000059412	Fxyd2	protein_coding	+	bivalent (high-K27)	Sp
ENSMUSG00000086361	Gm6569	protein_coding	+	bivalent (high-K27)	Sp
ENSMUSG00000022525	Hrasls	protein_coding	+	bivalent (high-K27)	Sp
ENSMUSG00000052364	B630019K06Rik	protein_coding	+	bivalent (high-K27)	Sp
ENSMUSG00000054676	1600014C10Rik	protein_coding	+	bivalent (high-K27)	Sp
ENSMUSG00000095493	A630023A22Rik	protein_coding	-	bivalent (high-K27)	Sp
ENSMUSG00000034239	Gm884	protein_coding	-	bivalent (high-K27)	Sp
ENSMUSG00000030220	Arhgdib	protein_coding	-	bivalent (high-K27)	Sp
ENSMUSG00000020241	Col6a2	protein_coding	-	bivalent (high-K27)	Sp
ENSMUSG00000041842	Fhdc1	protein_coding	-	bivalent (high-K27)	Sp
ENSMUSG00000042750	Bex2	protein_coding	-	bivalent (high-K27)	Sp
ENSMUSG00000050201	Otop2	protein_coding	+	bivalent (high-K27)	Sp
ENSMUSG00000046755	Kif2b	protein_coding	-	bivalent (high-K27)	Sp
ENSMUSG00000020617	1700012B07Rik	protein_coding	-	bivalent (high-K27)	Sp
ENSMUSG00000033882	Rbm46	protein_coding	-	bivalent (high-K27)	Sp
ENSMUSG00000027223	Mapk8ip1	protein_coding	-	bivalent (high-K27)	Sp
ENSMUSG00000027217	Tspan18	protein_coding	-	bivalent (high-K27)	Sp
ENSMUSG00000020357	Flt4	protein_coding	+	bivalent (high-K27)	Sp
ENSMUSG00000074918	Inafm2	protein_coding	+	bivalent (high-K27)	Sp
ENSMUSG00000027973	1700006A11Rik	protein_coding	-	bivalent (high-K27)	Sp
ENSMUSG00000022832	Ropn1	protein_coding	+	bivalent (high-K27)	Sp
ENSMUSG00000037621	Atoh8	protein_coding	-	bivalent (high-K27)	Sp
ENSMUSG00000022221	Ripk3	protein_coding	-	bivalent (high-K27)	Sp
ENSMUSG00000071715	Ncf4	protein_coding	+	bivalent (high-K27)	Sp
ENSMUSG00000001249	Hpn	protein_coding	-	bivalent (high-K27)	Sp
ENSMUSG00000050141	Fam205c	protein_coding	-	bivalent (high-K27)	Sp
ENSMUSG00000028919	Arhgef19	protein_coding	+	bivalent (high-K27)	Sp
ENSMUSG00000042388	Dlgap3	protein_coding	+	bivalent (high-K27)	Sp
ENSMUSG00000008153	Clstn3	protein_coding	-	bivalent (high-K27)	Sp
ENSMUSG00000020926	Adam11	protein_coding	+	bivalent (high-K27)	Sp
ENSMUSG00000029119	Man2b2	protein_coding	-	bivalent (high-K27)	Sp
ENSMUSG00000063821	Dupd1	protein_coding	-	bivalent (high-K27)	Sp
ENSMUSG00000054728	Phactr1	protein_coding	+	bivalent (high-K27)	Sp
ENSMUSG00000000266	Mid2	protein_coding	+	bivalent (high-K27)	Sp
ENSMUSG00000046207	Pik3r6	protein_coding	+	bivalent (high-K27)	Sp
ENSMUSG00000041540	Sox5	protein_coding	-	bivalent (high-K27)	Sp
ENSMUSG00000038296	Galnt18	protein_coding	-	bivalent (high-K27)	Sp
ENSMUSG00000007039	Ddah2	protein_coding	+	bivalent (high-K27)	Sp
ENSMUSG00000078127	Fam170b	protein_coding	+	bivalent (high-K27)	Sp
ENSMUSG00000056413	Adap1	protein_coding	-	bivalent (high-K27)	Sp
ENSMUSG00000039349	C130074G19Rik	protein_coding	-	bivalent (high-K27)	Sp
ENSMUSG00000050663	Trhde	protein_coding	-	bivalent (high-K27)	Sp
ENSMUSG00000036109	Mbnl3	protein_coding	-	bivalent (high-K27)	Sp
ENSMUSG00000031779	Ccl22	protein_coding	+	bivalent (high-K27)	Sp
ENSMUSG00000048003	Catsper4	protein_coding	-	bivalent (high-K27)	Sp
ENSMUSG00000072983	4933414I15Rik	protein_coding	-	bivalent (high-K27)	Sp
ENSMUSG00000031778	Cx3cl1	protein_coding	+	bivalent (high-K27)	Sp
ENSMUSG00000029074	Ttll10	protein_coding	-	bivalent (high-K27)	Sp
ENSMUSG00000023036	Pcdhgc4	protein_coding	+	bivalent (high-K27)	Sp
ENSMUSG00000035451	Foxa1	protein_coding	-	bivalent (high-K27)	Sp
ENSMUSG00000047875	Gpr157	protein_coding	+	bivalent (high-K27)	Sp
ENSMUSG00000017417	Plxdc1	protein_coding	-	bivalent (high-K27)	Sp
ENSMUSG00000020545	Lrrc72	protein_coding	-	bivalent (high-K27)	Sp
ENSMUSG00000028536	2610528J11Rik	protein_coding	+	bivalent (high-K27)	Sp
ENSMUSG00000023092	Fhl1	protein_coding	+	bivalent (high-K27)	Sp
ENSMUSG00000022449	Adamts20	protein_coding	-	bivalent (high-K27)	Sp
ENSMUSG00000063089	Klk1b8	protein_coding	+	bivalent (high-K27)	Sp
ENSMUSG00000056492	Adgrf5	protein_coding	+	bivalent (high-K27)	Sp
ENSMUSG00000020788	Atp2a3	protein_coding	+	bivalent (high-K27)	Sp
ENSMUSG00000027078	Ube2l6	protein_coding	+	bivalent (high-K27)	Sp
ENSMUSG00000047021	Cfap65	protein_coding	-	bivalent (high-K27)	Sp
ENSMUSG00000004270	Lpcat3	protein_coding	+	bivalent (high-K27)	Sp
ENSMUSG00000046934	Csl	protein_coding	-	bivalent (high-K27)	Sp
ENSMUSG00000027927	Lelp1	protein_coding	-	bivalent (high-K27)	Sp
ENSMUSG00000010841	1700006E09Rik	protein_coding	+	bivalent (high-K27)	Sp
ENSMUSG00000055639	Dach1	protein_coding	-	bivalent (high-K27)	Sp
ENSMUSG00000039110	Mycbpap	protein_coding	-	bivalent (high-K27)	Sp
ENSMUSG00000036912	Piwil4	protein_coding	-	bivalent (high-K27)	Sp
ENSMUSG00000041390	Mdfic	protein_coding	+	bivalent (high-K27)	Sp
ENSMUSG00000041791	Capza3	protein_coding	+	bivalent (high-K27)	Sp
ENSMUSG00000030161	Gabarapl1	protein_coding	+	bivalent (high-K27)	Sp
ENSMUSG00000020799	Tekt1	protein_coding	-	bivalent (high-K27)	Sp
ENSMUSG00000024778	Fas	protein_coding	+	bivalent (high-K27)	Sp
ENSMUSG00000038167	Plekhg6	protein_coding	-	bivalent (high-K27)	Sp
ENSMUSG00000068740	Celsr2	protein_coding	-	bivalent (high-K27)	Sp
ENSMUSG00000030230	Plcz1	protein_coding	-	bivalent (high-K27)	Sp
ENSMUSG00000040867	Begain	protein_coding	-	bivalent (high-K27)	Sp
ENSMUSG00000006777	Krt23	protein_coding	-	bivalent (high-K27)	Sp
ENSMUSG00000034145	Tmem63c	protein_coding	+	bivalent (high-K27)	Sp
ENSMUSG00000047342	Zfp286	protein_coding	-	bivalent (high-K27)	Sp
ENSMUSG00000066196	Spag8	protein_coding	-	bivalent (high-K27)	Sp
ENSMUSG00000020364	Zfp354a	protein_coding	+	bivalent (high-K27)	Sp
ENSMUSG00000091735	Gpr62	protein_coding	-	bivalent (high-K27)	Sp
ENSMUSG00000010021	Kif19a	protein_coding	+	bivalent (high-K27)	Sp
ENSMUSG00000004113	Cacna1b	protein_coding	-	bivalent (high-K27)	Sp
ENSMUSG00000034656	Cacna1a	protein_coding	+	bivalent (high-K27)	Sp
ENSMUSG00000079330	Lemd1	protein_coding	+	bivalent (high-K27)	Sp
ENSMUSG00000048826	Dact2	protein_coding	-	bivalent (high-K27)	Sp
ENSMUSG00000053886	Sh2d4a	protein_coding	+	bivalent (high-K27)	Sp
ENSMUSG00000070394	Tmem256	protein_coding	+	bivalent (high-K27)	Sp
ENSMUSG00000046182	Gsg1l	protein_coding	-	bivalent (high-K27)	Sp
ENSMUSG00000031444	F10	protein_coding	+	bivalent (high-K27)	Sp
ENSMUSG00000022388	Ttll8	protein_coding	-	bivalent (high-K27)	Sp
ENSMUSG00000032456	Nmnat3	protein_coding	+	bivalent (high-K27)	Sp
ENSMUSG00000051790	Nlgn2	protein_coding	-	bivalent (high-K27)	Sp
ENSMUSG00000041845	Rhod	protein_coding	-	bivalent (high-K27)	Sp
ENSMUSG00000025515	Muc2	protein_coding	+	bivalent (high-K27)	Sp
ENSMUSG00000022965	Ifngr2	protein_coding	+	bivalent (high-K27)	Sp
ENSMUSG00000050541	Adra1b	protein_coding	-	bivalent (high-K27)	Sp
ENSMUSG00000026407	Cacna1s	protein_coding	+	bivalent (high-K27)	Sp
ENSMUSG00000003518	Dusp3	protein_coding	-	bivalent (high-K27)	Sp
ENSMUSG00000015443	Gzmn	protein_coding	-	bivalent (high-K27)	Sp
ENSMUSG00000068117	Mei1	protein_coding	+	bivalent (high-K27)	Sp
ENSMUSG00000034463	Scara3	protein_coding	-	bivalent (high-K27)	Sp
ENSMUSG00000037820	Tgm2	protein_coding	-	bivalent (high-K27)	Sp
ENSMUSG00000046432	Bex3	protein_coding	+	bivalent (high-K27)	Sp
ENSMUSG00000016262	Sertad4	protein_coding	-	bivalent (high-K27)	Sp
ENSMUSG00000021822	Plau	protein_coding	+	bivalent (high-K27)	Sp
ENSMUSG00000036249	Rbm43	protein_coding	-	bivalent (high-K27)	Sp
ENSMUSG00000053310	Nrgn	protein_coding	-	bivalent (high-K27)	Sp
ENSMUSG00000026822	Lcn2	protein_coding	-	bivalent (high-K27)	Sp
ENSMUSG00000033308	Dpyd	protein_coding	+	bivalent (high-K27)	Sp
ENSMUSG00000062310	Glrp1	protein_coding	-	bivalent (high-K27)	Sp
ENSMUSG00000047861	Foxi1	protein_coding	-	bivalent (high-K27)	Sp
ENSMUSG00000030638	Sh3gl3	protein_coding	+	bivalent (high-K27)	Sp
ENSMUSG00000039977	Deup1	protein_coding	-	bivalent (high-K27)	Sp
ENSMUSG00000038855	Itpkb	protein_coding	+	bivalent (high-K27)	Sp
ENSMUSG00000074604	Mgst2	protein_coding	+	bivalent (high-K27)	Sp
ENSMUSG00000045515	Pou3f3	protein_coding	+	bivalent (high-K27)	Sp
ENSMUSG00000025176	Hoga1	protein_coding	+	bivalent (high-K27)	Sp
ENSMUSG00000042510	AA986860	protein_coding	+	bivalent (high-K27)	Sp
ENSMUSG00000027375	Mal	protein_coding	-	bivalent (high-K27)	Sp
ENSMUSG00000091956	C2cd4b	protein_coding	+	bivalent (high-K27)	Sp
ENSMUSG00000029212	Gabrb1	protein_coding	+	bivalent (high-K27)	Sp
ENSMUSG00000042662	Dusp15	protein_coding	-	bivalent (high-K27)	Sp
ENSMUSG00000029189	Sel1l3	protein_coding	-	bivalent (high-K27)	Sp
ENSMUSG00000020787	P2rx1	protein_coding	+	bivalent (high-K27)	Sp
ENSMUSG00000038665	Dgki	protein_coding	-	bivalent (high-K27)	Sp
ENSMUSG00000075334	Rprm	protein_coding	-	bivalent (high-K27)	Sp
ENSMUSG00000055322	Tns1	protein_coding	-	bivalent (high-K27)	Sp
ENSMUSG00000058252	Tcp11x2	protein_coding	-	bivalent (high-K27)	Sp
ENSMUSG00000031452	1700029H14Rik	protein_coding	-	bivalent (high-K27)	Sp
ENSMUSG00000051618	Ubqln3	protein_coding	-	bivalent (high-K27)	Sp
ENSMUSG00000042766	Trim46	protein_coding	-	bivalent (high-K27)	Sp
ENSMUSG00000103442	Pcdha1	protein_coding	+	bivalent (high-K27)	Sp
ENSMUSG00000001583	Tnk1	protein_coding	-	bivalent (high-K27)	Sp
ENSMUSG00000021087	Rtn1	protein_coding	-	bivalent (high-K27)	Sp
ENSMUSG00000072812	Ahnak2	protein_coding	-	bivalent (high-K27)	Sp
ENSMUSG00000018387	Shroom1	protein_coding	+	bivalent (high-K27)	Sp
ENSMUSG00000006204	5430419D17Rik	protein_coding	+	bivalent (high-K27)	Sp
ENSMUSG00000019433	Gipc1	protein_coding	+	bivalent (high-K27)	Sp
ENSMUSG00000019906	Lin7a	protein_coding	+	bivalent (high-K27)	Sp
ENSMUSG00000006930	Hap1	protein_coding	-	bivalent (high-K27)	Sp
ENSMUSG00000055485	Soga1	protein_coding	-	bivalent (high-K27)	Sp
ENSMUSG00000035891	Cerk	protein_coding	-	bivalent (high-K27)	Sp
ENSMUSG00000043079	Synpo	protein_coding	-	bivalent (high-K27)	Sp
ENSMUSG00000027409	1700020A23Rik	protein_coding	+	bivalent (high-K27)	Sp
ENSMUSG00000050854	Tmem125	protein_coding	-	bivalent (high-K27)	Sp
ENSMUSG00000074570	Cass4	protein_coding	+	bivalent (high-K27)	Sp
ENSMUSG00000059668	Krt4	protein_coding	-	bivalent (high-K27)	Sp
ENSMUSG00000047844	Bex4	protein_coding	+	bivalent (high-K27)	Sp
ENSMUSG00000028488	Sh3gl2	protein_coding	+	bivalent (high-K27)	Sp
ENSMUSG00000103310	Pcdha12	protein_coding	+	bivalent (high-K27)	Sp
ENSMUSG00000089876	Tmem102	protein_coding	-	bivalent (high-K27)	Sp
ENSMUSG00000020785	Camkk1	protein_coding	+	bivalent (high-K27)	Sp
ENSMUSG00000058135	Gstm1	protein_coding	-	bivalent (high-K27)	Sp
ENSMUSG00000026890	Lhx6	protein_coding	-	bivalent (high-K27)	Sp
ENSMUSG00000051437	Ubqlnl	protein_coding	-	bivalent (high-K27)	Sp
ENSMUSG00000061527	Krt5	protein_coding	-	bivalent (high-K27)	Sp
ENSMUSG00000046380	Jrk	protein_coding	-	bivalent (high-K27)	Sp
ENSMUSG00000024665	Fads2	protein_coding	-	bivalent (high-K27)	Sp
ENSMUSG00000029162	Khk	protein_coding	+	bivalent (high-K27)	Sp
ENSMUSG00000049295	Zfp219	protein_coding	-	bivalent (high-K27)	Sp
ENSMUSG00000031618	Nr3c2	protein_coding	+	bivalent (high-K27)	Sp
ENSMUSG00000041559	Fmod	protein_coding	+	bivalent (high-K27)	Sp
ENSMUSG00000028028	Alpk1	protein_coding	-	bivalent (high-K27)	Sp
ENSMUSG00000034799	Unc13a	protein_coding	-	bivalent (high-K27)	Sp
ENSMUSG00000028716	Pdzk1ip1	protein_coding	+	bivalent (high-K27)	Sp
ENSMUSG00000030077	Chl1	protein_coding	+	bivalent (high-K27)	Sp
ENSMUSG00000037307	Banf2	protein_coding	+	bivalent (high-K27)	Sp
ENSMUSG00000052563	D930048N14Rik	protein_coding	+	bivalent (high-K27)	Sp
ENSMUSG00000031530	Dusp4	protein_coding	+	bivalent (high-K27)	Sp
ENSMUSG00000023224	Serping1	protein_coding	-	bivalent (high-K27)	Sp
ENSMUSG00000035580	Kcnh8	protein_coding	+	bivalent (high-K27)	Sp
ENSMUSG00000001053	N4bp3	protein_coding	-	bivalent (high-K27)	Sp
ENSMUSG00000052684	Jun	protein_coding	-	bivalent (high-K27)	Sp
ENSMUSG00000025608	Podxl	protein_coding	-	bivalent (high-K27)	Sp
ENSMUSG00000070473	Cldn3	protein_coding	+	bivalent (high-K27)	Sp
ENSMUSG00000038843	Gcnt1	protein_coding	-	bivalent (high-K27)	Sp
ENSMUSG00000057000	Nxf3	protein_coding	-	bivalent (high-K27)	Sp
ENSMUSG00000023809	Rps6ka2	protein_coding	+	bivalent (high-K27)	Sp
ENSMUSG00000033039	Micall1	protein_coding	+	bivalent (high-K27)	Sp
ENSMUSG00000031775	Pllp	protein_coding	-	bivalent (high-K27)	Sp
ENSMUSG00000046312	AI464131	protein_coding	-	bivalent (high-K27)	Sp
ENSMUSG00000022799	Arhgap31	protein_coding	-	bivalent (high-K27)	Sp
ENSMUSG00000056938	Acbd4	protein_coding	+	bivalent (high-K27)	Sp
ENSMUSG00000038181	Chpf2	protein_coding	+	bivalent (high-K27)	Sp
ENSMUSG00000110622	Gm16486	protein_coding	+	bivalent (high-K27)	Sp
ENSMUSG00000020937	Plcd3	protein_coding	-	bivalent (high-K27)	Sp
ENSMUSG00000011751	Sptbn4	protein_coding	-	bivalent (high-K27)	Sp
ENSMUSG00000010064	Slc38a3	protein_coding	-	bivalent (high-K27)	Sp
ENSMUSG00000008855	Hdac5	protein_coding	-	bivalent (high-K27)	Sp
ENSMUSG00000049086	Bmyc	protein_coding	+	bivalent (high-K27)	Sp
ENSMUSG00000028470	Hint2	protein_coding	-	bivalent (high-K27)	Sp
ENSMUSG00000021090	Lrrc9	protein_coding	+	bivalent (high-K27)	Sp
ENSMUSG00000020439	Smtn	protein_coding	-	bivalent (high-K27)	Sp
ENSMUSG00000022454	Nell2	protein_coding	-	bivalent (high-K27)	Sp
ENSMUSG00000046460	Sh2d7	protein_coding	+	bivalent (high-K27)	Sp
ENSMUSG00000060143	Gm10076	protein_coding	+	bivalent (high-K27)	Sp
ENSMUSG00000064294	Aox3	protein_coding	+	bivalent (high-K27)	Sp
ENSMUSG00000037813	D630003M21Rik	protein_coding	-	bivalent (high-K27)	Sp
ENSMUSG00000040466	Blvrb	protein_coding	+	bivalent (high-K27)	Sp
ENSMUSG00000052922	Bpi	protein_coding	+	bivalent (high-K27)	Sp
ENSMUSG00000070529	Wfdc10	protein_coding	+	bivalent (high-K27)	Sp
ENSMUSG00000074595	Wfdc6a	protein_coding	-	bivalent (high-K27)	Sp
ENSMUSG00000022892	App	protein_coding	-	bivalent (high-K27)	Sp
ENSMUSG00000024109	Nrxn1	protein_coding	-	bivalent (high-K27)	Sp
ENSMUSG00000025867	Cplx2	protein_coding	+	bivalent (high-K27)	Sp
ENSMUSG00000025578	Cbx8	protein_coding	-	bivalent (high-K27)	Sp
ENSMUSG00000047586	Nccrp1	protein_coding	-	bivalent (high-K27)	Sp
ENSMUSG00000028339	Col15a1	protein_coding	+	bivalent (high-K27)	Sp
ENSMUSG00000060206	Zfp462	protein_coding	+	bivalent (high-K27)	Sp
ENSMUSG00000090141	Gm614	protein_coding	-	bivalent (high-K27)	Sp
ENSMUSG00000038059	Smim3	protein_coding	-	bivalent (high-K27)	Sp
ENSMUSG00000037843	Vstm2l	protein_coding	+	bivalent (high-K27)	Sp
ENSMUSG00000023232	Serinc2	protein_coding	-	bivalent (high-K27)	Sp
ENSMUSG00000023013	Aqp2	protein_coding	+	bivalent (high-K27)	Sp
ENSMUSG00000041399	1700013G24Rik	protein_coding	+	bivalent (high-K27)	Sp
ENSMUSG00000029309	Sparcl1	protein_coding	-	bivalent (high-K27)	Sp
ENSMUSG00000020411	Nipal4	protein_coding	-	bivalent (high-K27)	Sp
ENSMUSG00000020826	Nos2	protein_coding	+	bivalent (high-K27)	Sp
ENSMUSG00000049694	BC048671	protein_coding	+	bivalent (high-K27)	Sp
ENSMUSG00000074594	Wfdc9	protein_coding	-	bivalent (high-K27)	Sp
ENSMUSG00000033350	Chst2	protein_coding	-	bivalent (high-K27)	Sp
ENSMUSG00000055435	Maf	protein_coding	-	bivalent (high-K27)	Sp
ENSMUSG00000010830	Kdelr3	protein_coding	+	bivalent (high-K27)	Sp
ENSMUSG00000035085	1700020L24Rik	protein_coding	+	bivalent (high-K27)	Sp
ENSMUSG00000041605	5730559C18Rik	protein_coding	-	bivalent (high-K27)	Sp
ENSMUSG00000015533	Itga2	protein_coding	-	bivalent (high-K27)	Sp
ENSMUSG00000035179	Ppp1r32	protein_coding	-	bivalent (high-K27)	Sp
ENSMUSG00000032243	Itga11	protein_coding	+	bivalent (high-K27)	Sp
ENSMUSG00000017466	Timp2	protein_coding	-	bivalent (high-K27)	Sp
ENSMUSG00000001864	Aif1l	protein_coding	+	bivalent (high-K27)	Sp
ENSMUSG00000029576	Radil	protein_coding	-	bivalent (high-K27)	Sp
ENSMUSG00000029108	Pcdh7	protein_coding	+	bivalent (high-K27)	Sp
ENSMUSG00000048865	Arhgap30	protein_coding	+	bivalent (high-K27)	Sp
ENSMUSG00000074454	Defb33	protein_coding	+	bivalent (high-K27)	Sp
ENSMUSG00000030847	Bag3	protein_coding	+	bivalent (high-K27)	Sp
ENSMUSG00000034282	Evpl	protein_coding	-	bivalent (high-K27)	Sp
ENSMUSG00000051373	Plpp7	protein_coding	+	bivalent (high-K27)	Sp
ENSMUSG00000022997	Wnt1	protein_coding	+	bivalent (high-K27)	Sp
ENSMUSG00000042784	Muc1	protein_coding	+	bivalent (high-K27)	Sp
ENSMUSG00000021466	Ptch1	protein_coding	-	bivalent (high-K27)	Sp
ENSMUSG00000030510	Cers3	protein_coding	+	bivalent (high-K27)	Sp
ENSMUSG00000025738	Fbxl16	protein_coding	+	bivalent (high-K27)	Sp
ENSMUSG00000059042	Klk1b9	protein_coding	+	bivalent (high-K27)	Sp
ENSMUSG00000043945	Adam6a	protein_coding	+	bivalent (high-K27)	Sp
ENSMUSG00000027528	Fabp9	protein_coding	-	bivalent (high-K27)	Sp
ENSMUSG00000051652	Lrrc3	protein_coding	-	bivalent (high-K27)	Sp
ENSMUSG00000044320	1700001O22Rik	protein_coding	-	bivalent (high-K27)	Sp
ENSMUSG00000061959	Ces1e	protein_coding	-	bivalent (high-K27)	Sp
ENSMUSG00000039296	Spdye4a	protein_coding	-	bivalent (high-K27)	Sp
ENSMUSG00000090202	4930503B20Rik	protein_coding	-	bivalent (high-K27)	Sp
ENSMUSG00000030732	Chrdl2	protein_coding	+	bivalent (high-K27)	Sp
ENSMUSG00000035000	Dpp4	protein_coding	-	bivalent (high-K27)	Sp
ENSMUSG00000001506	Col1a1	protein_coding	+	bivalent (high-K27)	Sp
ENSMUSG00000032014	Oaf	protein_coding	-	bivalent (high-K27)	Sp
ENSMUSG00000027518	1700021F07Rik	protein_coding	+	bivalent (high-K27)	Sp
ENSMUSG00000022620	Arsa	protein_coding	-	bivalent (high-K27)	Sp
ENSMUSG00000028938	Galntl5	protein_coding	+	bivalent (high-K27)	Sp
ENSMUSG00000003949	Hlf	protein_coding	-	bivalent (high-K27)	Sp
ENSMUSG00000040035	Disp2	protein_coding	+	bivalent (high-K27)	Sp
ENSMUSG00000024339	Tap2	protein_coding	+	bivalent (high-K27)	Sp
ENSMUSG00000024981	Acsl5	protein_coding	+	bivalent (high-K27)	Sp
ENSMUSG00000034623	Prss55	protein_coding	-	bivalent (high-K27)	Sp
ENSMUSG00000030592	Ryr1	protein_coding	-	bivalent (high-K27)	Sp
ENSMUSG00000009739	Pou6f1	protein_coding	-	bivalent (high-K27)	Sp
ENSMUSG00000046879	Irgm1	protein_coding	-	bivalent (high-K27)	Sp
ENSMUSG00000006576	Slc4a3	protein_coding	+	bivalent (high-K27)	Sp
ENSMUSG00000053825	Ppfia2	protein_coding	+	bivalent (high-K27)	Sp
ENSMUSG00000040061	Plcb2	protein_coding	-	bivalent (high-K27)	Sp
ENSMUSG00000052363	Zdhhc19	protein_coding	+	bivalent (high-K27)	Sp
ENSMUSG00000021453	Gadd45g	protein_coding	+	bivalent (high-K27)	Sp
ENSMUSG00000001918	Slc1a5	protein_coding	+	bivalent (high-K27)	Sp
ENSMUSG00000021062	Rab15	protein_coding	-	bivalent (high-K27)	Sp
ENSMUSG00000039081	Zfp503	protein_coding	-	bivalent (high-K27)	Sp
ENSMUSG00000026208	Des	protein_coding	+	bivalent (high-K27)	Sp
ENSMUSG00000001227	Sema6b	protein_coding	-	bivalent (high-K27)	Sp
ENSMUSG00000022074	Tnfrsf10b	protein_coding	+	bivalent (high-K27)	Sp
ENSMUSG00000034168	Irf2bpl	protein_coding	-	bivalent (high-K27)	Sp
ENSMUSG00000050860	Phospho1	protein_coding	+	bivalent (high-K27)	Sp
ENSMUSG00000028713	Cyp4b1	protein_coding	-	bivalent (high-K27)	Sp
ENSMUSG00000020270	Smim23	protein_coding	-	bivalent (high-K27)	Sp
ENSMUSG00000013668	4933402N03Rik	protein_coding	-	bivalent (high-K27)	Sp
ENSMUSG00000032060	Cryab	protein_coding	+	bivalent (high-K27)	Sp
ENSMUSG00000016346	Kcnq2	protein_coding	-	bivalent (high-K27)	Sp
ENSMUSG00000076436	Oxct2a	protein_coding	-	bivalent (high-K27)	Sp
ENSMUSG00000028931	Kcnab2	protein_coding	-	bivalent (high-K27)	Sp
ENSMUSG00000063704	Mapk15	protein_coding	+	bivalent (high-K27)	Sp
ENSMUSG00000020312	Shc2	protein_coding	-	bivalent (high-K27)	Sp
ENSMUSG00000042532	Golga7b	protein_coding	+	bivalent (high-K27)	Sp
ENSMUSG00000035566	Pcdh17	protein_coding	+	bivalent (high-K27)	Sp
ENSMUSG00000036188	Ankmy2	protein_coding	+	bivalent (high-K27)	Sp
ENSMUSG00000025482	Odf3	protein_coding	+	bivalent (high-K27)	Sp
ENSMUSG00000071724	Smpd5	protein_coding	+	bivalent (high-K27)	Sp
ENSMUSG00000036995	Asap3	protein_coding	+	bivalent (high-K27)	Sp
ENSMUSG00000037101	Ttc29	protein_coding	+	bivalent (high-K27)	Sp
ENSMUSG00000024534	Sncaip	protein_coding	+	bivalent (high-K27)	Sp
ENSMUSG00000028364	Tnc	protein_coding	-	bivalent (high-K27)	Sp
ENSMUSG00000029716	Tfr2	protein_coding	+	bivalent (high-K27)	Sp
ENSMUSG00000037974	Muc5ac	protein_coding	+	bivalent (high-K27)	Sp
ENSMUSG00000052221	Ppp1r36	protein_coding	+	bivalent (high-K27)	Sp
ENSMUSG00000038967	Pdk2	protein_coding	-	bivalent (high-K27)	Sp
ENSMUSG00000040441	Slc26a10	protein_coding	-	bivalent (high-K27)	Sp
ENSMUSG00000002228	Ppm1j	protein_coding	+	bivalent (high-K27)	Sp
ENSMUSG00000022378	Fam49b	protein_coding	-	bivalent (high-K27)	Sp
ENSMUSG00000006784	Ttc25	protein_coding	+	bivalent (high-K27)	Sp
ENSMUSG00000023942	Slc29a1	protein_coding	-	bivalent (high-K27)	Sp
ENSMUSG00000071033	Gm10308	protein_coding	+	bivalent (high-K27)	Sp
ENSMUSG00000055980	Irs1	protein_coding	-	bivalent (high-K27)	Sp
ENSMUSG00000032802	Srxn1	protein_coding	+	bivalent (high-K27)	Sp
ENSMUSG00000021961	4930578I06Rik	protein_coding	-	bivalent (high-K27)	Sp
ENSMUSG00000095253	Zfp799	protein_coding	-	bivalent (high-K27)	Sp
ENSMUSG00000070407	Hs3st3b1	protein_coding	-	bivalent (high-K27)	Sp
ENSMUSG00000027793	Ccna1	protein_coding	-	bivalent (high-K27)	Sp
ENSMUSG00000071749	4933412E24Rik	protein_coding	-	bivalent (high-K27)	Sp
ENSMUSG00000090369	4933411K16Rik	protein_coding	+	bivalent (high-K27)	Sp
ENSMUSG00000035420	Fam170a	protein_coding	+	bivalent (high-K27)	Sp
ENSMUSG00000040618	Pck2	protein_coding	+	bivalent (high-K27)	Sp
ENSMUSG00000023990	Tfeb	protein_coding	+	bivalent (high-K27)	Sp
ENSMUSG00000037166	Ppp1r14a	protein_coding	+	bivalent (high-K27)	Sp
ENSMUSG00000069793	Slfn9	protein_coding	-	bivalent (high-K27)	Sp
ENSMUSG00000045932	Ifit2	protein_coding	+	bivalent (high-K27)	Sp
ENSMUSG00000058740	Kcnt1	protein_coding	+	bivalent (high-K27)	Sp
ENSMUSG00000023999	Kif6	protein_coding	+	bivalent (high-K27)	Sp
ENSMUSG00000060268	Gm1661	protein_coding	-	bivalent (high-K27)	Sp
ENSMUSG00000047025	Ccer1	protein_coding	+	bivalent (high-K27)	Sp
ENSMUSG00000067642	Adgrf3	protein_coding	-	bivalent (high-K27)	Sp
ENSMUSG00000009772	Nuak2	protein_coding	+	bivalent (high-K27)	Sp
ENSMUSG00000038264	Sema7a	protein_coding	+	bivalent (high-K27)	Sp
ENSMUSG00000010663	Fads1	protein_coding	+	bivalent (high-K27)	Sp
ENSMUSG00000074577	Ripor3	protein_coding	-	bivalent (high-K27)	Sp
ENSMUSG00000026979	Psd4	protein_coding	+	bivalent (high-K27)	Sp
ENSMUSG00000032577	Mapkapk3	protein_coding	-	bivalent (high-K27)	Sp
ENSMUSG00000052957	Gas1	protein_coding	-	bivalent (high-K27)	Sp
ENSMUSG00000073243	Gm9	protein_coding	-	bivalent (high-K27)	Sp
ENSMUSG00000032265	Fam46a	protein_coding	-	bivalent (high-K27)	Sp
ENSMUSG00000016763	Scube1	protein_coding	-	bivalent (high-K27)	Sp
ENSMUSG00000063382	Bcl9l	protein_coding	+	bivalent (high-K27)	Sp
ENSMUSG00000048138	Dmrt2	protein_coding	+	bivalent (high-K27)	Sp
ENSMUSG00000020682	Mmp28	protein_coding	-	bivalent (high-K27)	Sp
ENSMUSG00000033685	Ucp2	protein_coding	+	bivalent (high-K27)	Sp
ENSMUSG00000058163	Gm5431	protein_coding	-	bivalent (high-K27)	Sp
ENSMUSG00000028369	Svep1	protein_coding	-	bivalent (high-K27)	Sp
ENSMUSG00000091594	Gm17067	protein_coding	-	bivalent (high-K27)	Sp
ENSMUSG00000026185	Igfbp5	protein_coding	-	bivalent (high-K27)	Sp
ENSMUSG00000020758	Itgb4	protein_coding	+	bivalent (high-K27)	Sp
ENSMUSG00000044526	Znrf4	protein_coding	-	bivalent (high-K27)	Sp
ENSMUSG00000031551	Ido1	protein_coding	-	bivalent (high-K27)	Sp
ENSMUSG00000026639	Lamb3	protein_coding	+	bivalent (high-K27)	Sp
ENSMUSG00000043857	Mgat5b	protein_coding	+	bivalent (high-K27)	Sp
ENSMUSG00000070661	Rnf186	protein_coding	+	bivalent (high-K27)	Sp
ENSMUSG00000040613	Apobec1	protein_coding	-	bivalent (high-K27)	Sp
ENSMUSG00000026321	Tnfrsf11a	protein_coding	+	bivalent (high-K27)	Sp
ENSMUSG00000024008	Cpne5	protein_coding	-	bivalent (high-K27)	Sp
ENSMUSG00000023577	Iqcf3	protein_coding	-	bivalent (high-K27)	Sp
ENSMUSG00000043279	Trim56	protein_coding	-	bivalent (high-K27)	Sp
ENSMUSG00000028841	Cnksr1	protein_coding	-	bivalent (high-K27)	Sp
ENSMUSG00000052397	Ezr	protein_coding	-	bivalent (high-K27)	Sp
ENSMUSG00000032109	Nlrx1	protein_coding	-	bivalent (high-K27)	Sp
ENSMUSG00000054252	Fgfr3	protein_coding	+	bivalent (high-K27)	Sp
ENSMUSG00000056220	Pla2g4a	protein_coding	-	bivalent (high-K27)	Sp
ENSMUSG00000067704	Wfdc13	protein_coding	+	bivalent (high-K27)	Sp
ENSMUSG00000048013	Krt35	protein_coding	-	bivalent (high-K27)	Sp
ENSMUSG00000027894	Slc6a17	protein_coding	-	bivalent (high-K27)	Sp
ENSMUSG00000027887	Sypl2	protein_coding	-	bivalent (high-K27)	Sp
ENSMUSG00000095440	Fignl2	protein_coding	-	bivalent (high-K27)	Sp
ENSMUSG00000038132	Rbm24	protein_coding	+	bivalent (high-K27)	Sp
ENSMUSG00000047394	Odf3b	protein_coding	-	bivalent (high-K27)	Sp
ENSMUSG00000032549	Rab6b	protein_coding	+	bivalent (high-K27)	Sp
ENSMUSG00000040434	Large2	protein_coding	-	bivalent (high-K27)	Sp
ENSMUSG00000026062	Slc9a2	protein_coding	+	bivalent (high-K27)	Sp
ENSMUSG00000039224	D1Pas1	protein_coding	+	bivalent (high-K27)	Sp
ENSMUSG00000062154	Tex33	protein_coding	-	bivalent (high-K27)	Sp
ENSMUSG00000055805	Fmnl1	protein_coding	+	bivalent (high-K27)	Sp
ENSMUSG00000022537	Tmem44	protein_coding	-	bivalent (high-K27)	Sp
ENSMUSG00000031521	Aga	protein_coding	+	bivalent (high-K27)	Sp
ENSMUSG00000061132	Blnk	protein_coding	-	bivalent (high-K27)	Sp
ENSMUSG00000025572	Tmc6	protein_coding	-	bivalent (high-K27)	Sp
ENSMUSG00000060510	Zfp266	protein_coding	-	bivalent (high-K27)	Sp
ENSMUSG00000009376	Met	protein_coding	+	bivalent (high-K27)	Sp
ENSMUSG00000038709	Txndc8	protein_coding	-	bivalent (high-K27)	Sp
ENSMUSG00000027482	Bpifa3	protein_coding	+	bivalent (high-K27)	Sp
ENSMUSG00000011154	Cfap161	protein_coding	-	bivalent (high-K27)	Sp
ENSMUSG00000031627	Irf2	protein_coding	+	bivalent (high-K27)	Sp
ENSMUSG00000049506	Sppl2c	protein_coding	+	bivalent (high-K27)	Sp
ENSMUSG00000050106	Tmc8	protein_coding	+	bivalent (high-K27)	Sp
ENSMUSG00000007097	Atp1a2	protein_coding	-	bivalent (high-K27)	Sp
ENSMUSG00000024381	Bin1	protein_coding	+	bivalent (high-K27)	Sp
ENSMUSG00000002980	Bcam	protein_coding	-	bivalent (high-K27)	Sp
ENSMUSG00000020067	Mypn	protein_coding	-	bivalent (high-K27)	Sp
ENSMUSG00000063652	Slc22a21	protein_coding	-	bivalent (high-K27)	Sp
ENSMUSG00000046093	Hpcal4	protein_coding	+	bivalent (high-K27)	Sp
ENSMUSG00000031112	Stk26	protein_coding	+	bivalent (high-K27)	Sp
ENSMUSG00000031503	Col4a2	protein_coding	+	bivalent (high-K27)	Sp
ENSMUSG00000022297	Fzd6	protein_coding	+	bivalent (high-K27)	Sp
ENSMUSG00000029153	Ociad2	protein_coding	-	bivalent (high-K27)	Sp
ENSMUSG00000035459	Stab2	protein_coding	-	bivalent (high-K27)	Sp
ENSMUSG00000032940	Rbm11	protein_coding	+	bivalent (high-K27)	Sp
ENSMUSG00000025582	Nptx1	protein_coding	-	bivalent (high-K27)	Sp
ENSMUSG00000067594	Krt77	protein_coding	-	bivalent (high-K27)	Sp
ENSMUSG00000039813	Tbc1d2	protein_coding	-	bivalent (high-K27)	Sp
ENSMUSG00000037016	Frem2	protein_coding	-	bivalent (high-K27)	Sp
ENSMUSG00000029059	Fam213b	protein_coding	-	bivalent (high-K27)	Sp
ENSMUSG00000043020	Wdr63	protein_coding	-	bivalent (high-K27)	Sp
ENSMUSG00000024298	Zfp871	protein_coding	-	bivalent (high-K27)	Sp
ENSMUSG00000012017	Scarf2	protein_coding	+	bivalent (high-K27)	Sp
ENSMUSG00000020388	Pdlim4	protein_coding	-	bivalent (high-K27)	Sp
ENSMUSG00000074435	Smcp	protein_coding	-	bivalent (high-K27)	Sp
ENSMUSG00000102543	Pcdhgc5	protein_coding	+	bivalent (high-K27)	Sp
ENSMUSG00000032523	Hhatl	protein_coding	-	bivalent (high-K27)	Sp
ENSMUSG00000020131	Pcsk4	protein_coding	-	bivalent (high-K27)	Sp
ENSMUSG00000072259	Gm5592	protein_coding	+	bivalent (high-K27)	Sp
ENSMUSG00000031411	Prame	protein_coding	-	bivalent (high-K27)	Sp
ENSMUSG00000058070	Eml1	protein_coding	+	bivalent (high-K27)	Sp
ENSMUSG00000027931	Npr1	protein_coding	-	bivalent (high-K27)	Sp
ENSMUSG00000024268	Celf4	protein_coding	-	bivalent (high-K27)	Sp
ENSMUSG00000021219	Rgs6	protein_coding	+	bivalent (high-K27)	Sp
ENSMUSG00000061525	4921509C19Rik	protein_coding	-	bivalent (high-K27)	Sp
ENSMUSG00000052099	Prss51	protein_coding	+	bivalent (high-K27)	Sp
ENSMUSG00000056258	Kcnq3	protein_coding	-	bivalent (high-K27)	Sp
ENSMUSG00000038894	Irs2	protein_coding	-	bivalent (high-K27)	Sp
ENSMUSG00000059248	Sept9	protein_coding	+	bivalent (high-K27)	Sp
ENSMUSG00000016256	Ctsz	protein_coding	-	bivalent (high-K27)	Sp
ENSMUSG00000074596	Spint3	protein_coding	-	bivalent (high-K27)	Sp
ENSMUSG00000073889	Il11ra1	protein_coding	+	bivalent (high-K27)	Sp
ENSMUSG00000038503	Mesd	protein_coding	+	bivalent (high-K27)	Sp
ENSMUSG00000053742	Gm5114	protein_coding	-	bivalent (high-K27)	Sp
ENSMUSG00000075590	Nrbp2	protein_coding	-	bivalent (high-K27)	Sp
ENSMUSG00000052549	Arl13a	protein_coding	+	bivalent (high-K27)	Sp
ENSMUSG00000035863	Palm	protein_coding	+	bivalent (high-K27)	Sp
ENSMUSG00000031995	St14	protein_coding	-	bivalent (high-K27)	Sp
ENSMUSG00000056812	St8sia3	protein_coding	+	bivalent (high-K27)	Sp
ENSMUSG00000004415	Col26a1	protein_coding	-	bivalent (high-K27)	Sp
ENSMUSG00000079018	Ly6c1	protein_coding	-	bivalent (high-K27)	Sp
ENSMUSG00000042189	Tekt3	protein_coding	+	bivalent (high-K27)	Sp
ENSMUSG00000005553	Atp4a	protein_coding	+	bivalent (high-K27)	Sp
ENSMUSG00000085683	9130409J20Rik	protein_coding	+	bivalent (high-K27)	Sp
ENSMUSG00000034684	Sema3f	protein_coding	-	bivalent (high-K27)	Sp
ENSMUSG00000018537	Pcgf2	protein_coding	-	bivalent (high-K27)	Sp
ENSMUSG00000027480	Sun5	protein_coding	-	bivalent (high-K27)	Sp
ENSMUSG00000030605	Mfge8	protein_coding	-	bivalent (high-K27)	Sp
ENSMUSG00000011263	Exoc3l2	protein_coding	+	bivalent (high-K27)	Sp
ENSMUSG00000074170	Plekhf1	protein_coding	-	bivalent (high-K27)	Sp
ENSMUSG00000027452	Acss1	protein_coding	-	bivalent (high-K27)	Sp
ENSMUSG00000041920	Slc16a6	protein_coding	-	bivalent (high-K27)	Sp
ENSMUSG00000020604	Arsg	protein_coding	+	bivalent (high-K27)	Sp
ENSMUSG00000069712	4930444G20Rik	protein_coding	-	bivalent (high-K27)	Sp
ENSMUSG00000001288	Rarg	protein_coding	-	bivalent (high-K27)	Sp
ENSMUSG00000043085	Tmem82	protein_coding	-	bivalent (high-K27)	Sp
ENSMUSG00000000957	Mmp14	protein_coding	+	bivalent (high-K27)	Sp
ENSMUSG00000047139	Cd24a	protein_coding	+	bivalent (high-K27)	Sp
ENSMUSG00000030030	1700003E16Rik	protein_coding	+	bivalent (high-K27)	Sp
ENSMUSG00000027442	Cst8	protein_coding	+	bivalent (high-K27)	Sp
ENSMUSG00000023915	Tnfrsf21	protein_coding	+	bivalent (high-K27)	Sp
ENSMUSG00000004609	Cd33	protein_coding	-	bivalent (high-K27)	Sp
ENSMUSG00000034255	Arhgap27	protein_coding	-	bivalent (high-K27)	Sp
ENSMUSG00000048602	Morc2b	protein_coding	-	bivalent (high-K27)	Sp
ENSMUSG00000028520	4921539E11Rik	protein_coding	-	bivalent (high-K27)	Sp
ENSMUSG00000002341	Ncan	protein_coding	-	bivalent (high-K27)	Sp
ENSMUSG00000033021	Gmppa	protein_coding	+	bivalent (high-K27)	Sp
ENSMUSG00000025602	Zfp202	protein_coding	+	bivalent (high-K27)	Sp
ENSMUSG00000028565	Nfia	protein_coding	+	bivalent (high-K27)	Sp
ENSMUSG00000042284	Itga1	protein_coding	-	bivalent (high-K27)	Sp
ENSMUSG00000006269	Atp6v1b1	protein_coding	+	bivalent (high-K27)	Sp
ENSMUSG00000002602	Axl	protein_coding	-	bivalent (high-K27)	Sp
ENSMUSG00000017765	Slc12a4	protein_coding	-	bivalent (high-K27)	Sp
ENSMUSG00000050556	Kcnb1	protein_coding	-	bivalent (high-K27)	Sp
ENSMUSG00000022240	Ctnnd2	protein_coding	+	bivalent (high-K27)	Sp
ENSMUSG00000029602	Rasal1	protein_coding	+	bivalent (high-K27)	Sp
ENSMUSG00000009941	Nxf2	protein_coding	-	bivalent (high-K27)	Sp
ENSMUSG00000041138	Nme8	protein_coding	-	bivalent (high-K27)	Sp
ENSMUSG00000027993	Trim2	protein_coding	-	bivalent (high-K27)	Sp
ENSMUSG00000046447	Camk2n1	protein_coding	+	bivalent (high-K27)	Sp
ENSMUSG00000019027	Dnah1	protein_coding	-	bivalent (high-K27)	Sp
ENSMUSG00000031443	F7	protein_coding	+	bivalent (high-K27)	Sp
ENSMUSG00000048001	Hes5	protein_coding	+	bivalent (high-K27)	Sp
ENSMUSG00000046846	Spesp1	protein_coding	-	bivalent (high-K27)	Sp
ENSMUSG00000026980	Ly75	protein_coding	-	bivalent (high-K27)	Sp
ENSMUSG00000024011	Pi16	protein_coding	+	bivalent (high-K27)	Sp
ENSMUSG00000063163	Speer2	protein_coding	-	bivalent (high-K27)	Sp
ENSMUSG00000034872	Gipc3	protein_coding	-	bivalent (high-K27)	Sp
ENSMUSG00000014602	Kif1a	protein_coding	-	bivalent (high-K27)	Sp
ENSMUSG00000078920	Ifi47	protein_coding	+	bivalent (high-K27)	Sp
ENSMUSG00000040373	Cacng5	protein_coding	-	bivalent (high-K27)	Sp
ENSMUSG00000042988	Notum	protein_coding	-	bivalent (high-K27)	Sp
ENSMUSG00000023495	Pcbp4	protein_coding	+	bivalent (high-K27)	Sp
ENSMUSG00000026970	Rbms1	protein_coding	-	bivalent (high-K27)	Sp
ENSMUSG00000021373	Cap2	protein_coding	+	bivalent (high-K27)	Sp
ENSMUSG00000036872	Abcc12	protein_coding	-	bivalent (high-K27)	Sp
ENSMUSG00000028807	Zbtb8a	protein_coding	-	bivalent (high-K27)	Sp
ENSMUSG00000000934	Top1mt	protein_coding	-	bivalent (high-K27)	Sp
ENSMUSG00000030041	M1ap	protein_coding	+	bivalent (high-K27)	Sp
ENSMUSG00000049321	Zfp2	protein_coding	-	bivalent (high-K27)	Sp
ENSMUSG00000022096	Hr	protein_coding	+	bivalent (high-K27)	Sp
ENSMUSG00000047230	Cldn2	protein_coding	+	bivalent (high-K27)	Sp
ENSMUSG00000027530	Fabp12	protein_coding	-	bivalent (high-K27)	Sp
ENSMUSG00000057047	1700010B08Rik	protein_coding	+	bivalent (high-K27)	Sp
ENSMUSG00000044229	Nxpe4	protein_coding	+	bivalent (high-K27)	Sp
ENSMUSG00000024659	Anxa1	protein_coding	-	bivalent (high-K27)	Sp
ENSMUSG00000034765	Dusp5	protein_coding	+	bivalent (high-K27)	Sp
ENSMUSG00000075284	Wipf1	protein_coding	-	bivalent (high-K27)	Sp
ENSMUSG00000063268	Parp10	protein_coding	-	bivalent (high-K27)	Sp
ENSMUSG00000034674	Tdg	protein_coding	+	bivalent (high-K27)	Sp
ENSMUSG00000075318	Scn2a	protein_coding	+	bivalent (high-K27)	Sp
ENSMUSG00000038349	Plcl1	protein_coding	+	bivalent (high-K27)	Sp
ENSMUSG00000040711	Sh3pxd2b	protein_coding	+	bivalent (high-K27)	Sp
ENSMUSG00000079722	Ttll2	protein_coding	-	bivalent (high-K27)	Sp
ENSMUSG00000074812	Spdye4c	protein_coding	+	bivalent (high-K27)	Sp
ENSMUSG00000056501	Cebpb	protein_coding	+	bivalent (high-K27)	Sp
ENSMUSG00000060671	Atp8b2	protein_coding	-	bivalent (high-K27)	Sp
ENSMUSG00000039116	Adgrg6	protein_coding	-	bivalent (high-K27)	Sp
ENSMUSG00000030757	Zkscan2	protein_coding	-	bivalent (high-K27)	Sp
ENSMUSG00000055891	Ubl4b	protein_coding	-	bivalent (high-K27)	Sp
ENSMUSG00000022756	Slc7a4	protein_coding	-	bivalent (high-K27)	Sp
ENSMUSG00000037012	Hk1	protein_coding	-	bivalent (high-K27)	Sp
ENSMUSG00000060568	Fam78b	protein_coding	+	bivalent (high-K27)	Sp
ENSMUSG00000034839	Larp6	protein_coding	+	bivalent (high-K27)	Sp
ENSMUSG00000078926	Cdc20b	protein_coding	+	bivalent (high-K27)	Sp
ENSMUSG00000041293	Adgrf1	protein_coding	+	bivalent (high-K27)	Sp
ENSMUSG00000096914	Galntl6	protein_coding	-	bivalent (high-K27)	Sp
ENSMUSG00000060477	Irak2	protein_coding	+	bivalent (high-K27)	Sp
ENSMUSG00000035493	Tgfbi	protein_coding	+	bivalent (high-K27)	Sp
ENSMUSG00000045318	Adra2c	protein_coding	+	bivalent (high-K27)	Sp
ENSMUSG00000020882	Cacnb1	protein_coding	-	bivalent (high-K27)	Sp
ENSMUSG00000063297	Luzp2	protein_coding	+	bivalent (high-K27)	Sp
ENSMUSG00000000791	Il12rb1	protein_coding	+	bivalent (high-K27)	Sp
ENSMUSG00000022512	Cldn1	protein_coding	-	bivalent (high-K27)	Sp
ENSMUSG00000028533	Izumo3	protein_coding	-	bivalent (high-K27)	Sp
ENSMUSG00000020668	Kif3c	protein_coding	+	bivalent (high-K27)	Sp
ENSMUSG00000041009	Iqcf4	protein_coding	-	bivalent (high-K27)	Sp
ENSMUSG00000040541	Tmem225	protein_coding	+	bivalent (high-K27)	Sp
ENSMUSG00000038390	Gpr162	protein_coding	-	bivalent (high-K27)	Sp
ENSMUSG00000000958	Slc7a7	protein_coding	-	bivalent (high-K27)	Sp
ENSMUSG00000050288	Fzd2	protein_coding	+	bivalent (high-K27)	Sp
ENSMUSG00000031816	Mthfsd	protein_coding	-	bivalent (high-K27)	Sp
ENSMUSG00000101605	Ace3	protein_coding	+	bivalent (high-K27)	Sp
ENSMUSG00000067144	Slc22a7	protein_coding	-	bivalent (high-K27)	Sp
ENSMUSG00000046854	Pip5kl1	protein_coding	+	bivalent (high-K27)	Sp
ENSMUSG00000061878	Sphk1	protein_coding	+	bivalent (high-K27)	Sp
ENSMUSG00000021647	Cartpt	protein_coding	-	bivalent (high-K27)	Sp
ENSMUSG00000032496	Ltf	protein_coding	+	bivalent (high-K27)	Sp
ENSMUSG00000009115	Spatc1l	protein_coding	+	bivalent (high-K27)	Sp
ENSMUSG00000017754	Pltp	protein_coding	-	bivalent (high-K27)	Sp
ENSMUSG00000028544	Slc5a9	protein_coding	-	bivalent (high-K27)	Sp
ENSMUSG00000046761	Fam83h	protein_coding	-	bivalent (high-K27)	Sp
ENSMUSG00000006731	B4galnt1	protein_coding	+	bivalent (high-K27)	Sp
ENSMUSG00000026963	Tmem210	protein_coding	+	bivalent (high-K27)	Sp
ENSMUSG00000042118	Bhmt2	protein_coding	-	bivalent (high-K27)	Sp
ENSMUSG00000053044	Cd8b1	protein_coding	+	bivalent (high-K27)	Sp
ENSMUSG00000038973	Cldnd2	protein_coding	+	bivalent (high-K27)	Sp
ENSMUSG00000020805	Slc13a5	protein_coding	-	bivalent (high-K27)	Sp
ENSMUSG00000030228	Pik3c2g	protein_coding	+	bivalent (high-K27)	Sp
ENSMUSG00000074896	Ifit3	protein_coding	+	bivalent (high-K27)	Sp
ENSMUSG00000039174	1700003H04Rik	protein_coding	-	bivalent (high-K27)	Sp
ENSMUSG00000039908	Slc26a11	protein_coding	+	bivalent (high-K27)	Sp
ENSMUSG00000005043	Sgsh	protein_coding	-	bivalent (high-K27)	Sp
ENSMUSG00000032578	Cish	protein_coding	+	bivalent (high-K27)	Sp
ENSMUSG00000090698	Apold1	protein_coding	+	bivalent (high-K27)	Sp
ENSMUSG00000029163	Emilin1	protein_coding	+	bivalent (high-K27)	Sp
ENSMUSG00000005413	Hmox1	protein_coding	+	bivalent (high-K27)	Sp
ENSMUSG00000030549	Rhcg	protein_coding	-	bivalent (high-K27)	Sp
ENSMUSG00000029376	Mthfd2l	protein_coding	+	bivalent (high-K27)	Sp
ENSMUSG00000030087	Klf15	protein_coding	+	bivalent (high-K27)	Sp
ENSMUSG00000025952	Crygc	protein_coding	-	bivalent (high-K27)	Sp
ENSMUSG00000078722	Gm12394	protein_coding	-	bivalent (high-K27)	Sp
ENSMUSG00000013083	2200002J24Rik	protein_coding	+	bivalent (high-K27)	Sp
ENSMUSG00000037493	Cib2	protein_coding	-	bivalent (high-K27)	Sp
ENSMUSG00000047197	Gjd3	protein_coding	-	bivalent (high-K27)	Sp
ENSMUSG00000026734	4921504E06Rik	protein_coding	-	bivalent (high-K27)	Sp
ENSMUSG00000037263	Aldh3b3	protein_coding	+	bivalent (high-K27)	Sp
ENSMUSG00000030217	Art4	protein_coding	-	bivalent (high-K27)	Sp
ENSMUSG00000003812	Dnase2a	protein_coding	+	bivalent (high-K27)	Sp
ENSMUSG00000096798	Gm6309	protein_coding	-	bivalent (high-K27)	Sp
ENSMUSG00000100241	Slc18a3	protein_coding	-	bivalent (high-K27)	Sp
ENSMUSG00000034706	Dnaic2	protein_coding	+	bivalent (high-K27)	Sp
ENSMUSG00000072878	1700123L14Rik	protein_coding	-	bivalent (high-K27)	Sp
ENSMUSG00000043487	Acot6	protein_coding	+	bivalent (high-K27)	Sp
ENSMUSG00000038578	Susd1	protein_coding	-	bivalent (high-K27)	Sp
ENSMUSG00000054672	5830411N06Rik	protein_coding	+	bivalent (high-K27)	Sp
ENSMUSG00000045010	Gm4779	protein_coding	-	bivalent (high-K27)	Sp
ENSMUSG00000036985	Zdhhc9	protein_coding	-	bivalent (high-K27)	Sp
ENSMUSG00000049128	Ivl	protein_coding	-	bivalent (high-K27)	Sp
ENSMUSG00000029661	Col1a2	protein_coding	+	bivalent (high-K27)	Sp
ENSMUSG00000038777	Sema6c	protein_coding	+	bivalent (high-K27)	Sp
ENSMUSG00000029802	Abcg2	protein_coding	+	bivalent (high-K27)	Sp
ENSMUSG00000090173	Fbxw10	protein_coding	+	bivalent (high-K27)	Sp
ENSMUSG00000016386	Mpped2	protein_coding	+	bivalent (high-K27)	Sp
ENSMUSG00000030600	Lrfn1	protein_coding	+	bivalent (high-K27)	Sp
ENSMUSG00000033981	Gria2	protein_coding	-	bivalent (high-K27)	Sp
ENSMUSG00000028001	Fga	protein_coding	+	bivalent (high-K27)	Sp
ENSMUSG00000050064	Zfp697	protein_coding	+	bivalent (high-K27)	Sp
ENSMUSG00000078721	Fam205a1	protein_coding	-	bivalent (high-K27)	Sp
ENSMUSG00000070424	Art5	protein_coding	-	bivalent (high-K27)	Sp
ENSMUSG00000030541	Idh2	protein_coding	-	bivalent (high-K27)	Sp
ENSMUSG00000038599	Capn8	protein_coding	+	bivalent (high-K27)	Sp
ENSMUSG00000002603	Tgfb1	protein_coding	+	bivalent (high-K27)	Sp
ENSMUSG00000000682	Cd52	protein_coding	-	bivalent (high-K27)	Sp
ENSMUSG00000023011	Faim2	protein_coding	-	bivalent (high-K27)	Sp
ENSMUSG00000024479	Mal2	protein_coding	+	bivalent (high-K27)	Sp
ENSMUSG00000038775	Vill	protein_coding	+	bivalent (high-K27)	Sp
ENSMUSG00000054793	Cadm4	protein_coding	+	bivalent (high-K27)	Sp
ENSMUSG00000051804	Adam6b	protein_coding	+	bivalent (high-K27)	Sp
ENSMUSG00000033191	Tie1	protein_coding	-	bivalent (high-K27)	Sp
ENSMUSG00000024781	Lipa	protein_coding	-	bivalent (high-K27)	Sp
ENSMUSG00000034981	Parm1	protein_coding	+	bivalent (high-K27)	Sp
ENSMUSG00000024395	Lims2	protein_coding	+	bivalent (high-K27)	Sp
ENSMUSG00000032135	Mcam	protein_coding	+	bivalent (high-K27)	Sp
ENSMUSG00000024727	Trpm6	protein_coding	+	bivalent (high-K27)	Sp
ENSMUSG00000020562	Efcab10	protein_coding	+	bivalent (high-K27)	Sp
ENSMUSG00000056133	Gm9992	protein_coding	-	bivalent (high-K27)	Sp
ENSMUSG00000038776	Ephx1	protein_coding	-	bivalent (high-K27)	Sp
ENSMUSG00000032420	Nt5e	protein_coding	+	bivalent (high-K27)	Sp
ENSMUSG00000035407	Kank4	protein_coding	-	bivalent (high-K27)	Sp
ENSMUSG00000056069	Fam105a	protein_coding	-	bivalent (high-K27)	Sp
ENSMUSG00000022125	Cln5	protein_coding	+	bivalent (high-K27)	Sp
ENSMUSG00000049008	BB014433	protein_coding	-	bivalent (high-K27)	Sp
ENSMUSG00000035298	Klhl35	protein_coding	+	bivalent (high-K27)	Sp
ENSMUSG00000001700	Gramd3	protein_coding	+	bivalent (high-K27)	Sp
ENSMUSG00000032754	Slc8b1	protein_coding	+	bivalent (high-K27)	Sp
ENSMUSG00000026336	Slco6d1	protein_coding	+	bivalent (high-K27)	Sp
ENSMUSG00000048440	Cyp4f16	protein_coding	+	bivalent (high-K27)	Sp
ENSMUSG00000022780	Meltf	protein_coding	+	bivalent (high-K27)	Sp
ENSMUSG00000043673	Kcns3	protein_coding	-	bivalent (high-K27)	Sp
ENSMUSG00000064115	Cadm2	protein_coding	-	bivalent (high-K27)	Sp
ENSMUSG00000061740	Cyp2d22	protein_coding	-	bivalent (high-K27)	Sp
ENSMUSG00000020009	Ifngr1	protein_coding	+	bivalent (high-K27)	Sp
ENSMUSG00000045659	Plekha7	protein_coding	-	bivalent (high-K27)	Sp
ENSMUSG00000030770	Parva	protein_coding	+	bivalent (high-K27)	Sp
ENSMUSG00000027955	Fam198b	protein_coding	+	bivalent (high-K27)	Sp
ENSMUSG00000031027	Stk33	protein_coding	-	bivalent (high-K27)	Sp
ENSMUSG00000074679	Defb28	protein_coding	+	bivalent (high-K27)	Sp
ENSMUSG00000054942	Miga1	protein_coding	-	bivalent (high-K27)	Sp
ENSMUSG00000024388	Myo7b	protein_coding	-	bivalent (high-K27)	Sp
ENSMUSG00000031709	Tbc1d9	protein_coding	+	bivalent (high-K27)	Sp
ENSMUSG00000038026	Kcnj9	protein_coding	-	bivalent (high-K27)	Sp
ENSMUSG00000059343	Aldoart1	protein_coding	-	bivalent (high-K27)	Sp
ENSMUSG00000041120	Nbl1	protein_coding	-	bivalent (high-K27)	Sp
ENSMUSG00000027971	Ndst4	protein_coding	+	bivalent (high-K27)	Sp
ENSMUSG00000025743	Sdc3	protein_coding	+	bivalent (high-K27)	Sp
ENSMUSG00000046733	Gprc5a	protein_coding	+	bivalent (high-K27)	Sp
ENSMUSG00000028356	Ambp	protein_coding	-	bivalent (high-K27)	Sp
ENSMUSG00000096001	2610528A11Rik	protein_coding	-	bivalent (high-K27)	Sp
ENSMUSG00000049307	Fut4	protein_coding	-	bivalent (high-K27)	Sp
ENSMUSG00000071909	Nutm2	protein_coding	+	bivalent (high-K27)	Sp
ENSMUSG00000031897	Psmb10	protein_coding	-	bivalent (high-K27)	Sp
ENSMUSG00000009216	Fam163b	protein_coding	-	bivalent (high-K27)	Sp
ENSMUSG00000004730	Adgre1	protein_coding	+	bivalent (high-K27)	Sp
ENSMUSG00000074156	Ces1h	protein_coding	-	bivalent (high-K27)	Sp
ENSMUSG00000026223	Itm2c	protein_coding	+	bivalent (high-K27)	Sp
ENSMUSG00000021708	Rasgrf2	protein_coding	-	bivalent (high-K27)	Sp
ENSMUSG00000071047	Ces1a	protein_coding	-	bivalent (high-K27)	Sp
ENSMUSG00000015243	Abca1	protein_coding	-	bivalent (high-K27)	Sp
ENSMUSG00000009614	Sardh	protein_coding	-	bivalent (high-K27)	Sp
ENSMUSG00000071550	Cfap44	protein_coding	+	bivalent (high-K27)	Sp
ENSMUSG00000002550	Uck1	protein_coding	-	bivalent (high-K27)	Sp
ENSMUSG00000046240	Hepacam	protein_coding	+	bivalent (high-K27)	Sp
ENSMUSG00000074771	Ankef1	protein_coding	+	bivalent (high-K27)	Sp
ENSMUSG00000025478	Dpysl4	protein_coding	+	bivalent (high-K27)	Sp
ENSMUSG00000074793	Hspa12b	protein_coding	+	bivalent (high-K27)	Sp
ENSMUSG00000089992	G6pd2	protein_coding	+	bivalent (high-K27)	Sp
ENSMUSG00000074923	Pak6	protein_coding	+	bivalent (high-K27)	Sp
ENSMUSG00000055602	Tcp10b	protein_coding	+	bivalent (high-K27)	Sp
ENSMUSG00000076438	Oxct2b	protein_coding	+	bivalent (high-K27)	Sp
ENSMUSG00000068252	Apol7b	protein_coding	-	bivalent (high-K27)	Sp
ENSMUSG00000019997	Ctgf	protein_coding	+	bivalent (high-K27)	Sp
ENSMUSG00000048764	Tmprss11f	protein_coding	-	bivalent (high-K27)	Sp
ENSMUSG00000055523	Gucy2g	protein_coding	-	bivalent (high-K27)	Sp
ENSMUSG00000023972	Ptk7	protein_coding	-	bivalent (high-K27)	Sp
ENSMUSG00000024233	Lyzl1	protein_coding	+	bivalent (high-K27)	Sp
ENSMUSG00000023266	Frs3	protein_coding	+	bivalent (high-K27)	Sp
ENSMUSG00000095040	1700001J03Rik	protein_coding	-	bivalent (high-K27)	Sp
ENSMUSG00000024747	Aldh1a7	protein_coding	-	bivalent (high-K27)	Sp
ENSMUSG00000048191	Muc6	protein_coding	-	bivalent (high-K27)	Sp
ENSMUSG00000038738	Shank1	protein_coding	+	bivalent (high-K27)	Sp
ENSMUSG00000029096	Htra3	protein_coding	-	bivalent (high-K27)	Sp
ENSMUSG00000001946	Esam	protein_coding	+	bivalent (high-K27)	Sp
ENSMUSG00000063564	Col23a1	protein_coding	+	bivalent (high-K27)	Sp
ENSMUSG00000032741	Tpcn1	protein_coding	-	bivalent (high-K27)	Sp
ENSMUSG00000003420	Fcgrt	protein_coding	-	bivalent (high-K27)	Sp
ENSMUSG00000037977	6430571L13Rik	protein_coding	+	bivalent (high-K27)	Sp
ENSMUSG00000030302	Atp2b2	protein_coding	-	bivalent (high-K27)	Sp
ENSMUSG00000071322	Tcp10a	protein_coding	+	bivalent (high-K27)	Sp
ENSMUSG00000078153	Psme2b	protein_coding	-	bivalent (high-K27)	Sp
ENSMUSG00000028978	Nos3	protein_coding	+	bivalent (high-K27)	Sp
ENSMUSG00000037736	Limch1	protein_coding	+	bivalent (high-K27)	Sp
ENSMUSG00000040132	Svs2	protein_coding	-	bivalent (high-K27)	Sp
ENSMUSG00000079343	C1s2	protein_coding	-	bivalent (high-K27)	Sp
ENSMUSG00000029596	Sdsl	protein_coding	-	bivalent (high-K27)	Sp
ENSMUSG00000034194	R3hcc1	protein_coding	-	bivalent (high-K27)	Sp
ENSMUSG00000020473	Aebp1	protein_coding	+	bivalent (high-K27)	Sp
ENSMUSG00000036557	Stpg4	protein_coding	-	bivalent (high-K27)	Sp
ENSMUSG00000047810	Ccdc88b	protein_coding	-	bivalent (high-K27)	Sp
ENSMUSG00000033857	Engase	protein_coding	+	bivalent (high-K27)	Sp
ENSMUSG00000035697	Arhgap45	protein_coding	+	bivalent (high-K27)	Sp
ENSMUSG00000092586	Ly6g6c	protein_coding	+	bivalent (low-K27)	Sp
ENSMUSG00000080316	Spaca6	protein_coding	+	bivalent (low-K27)	Sp
ENSMUSG00000073414	G6b	protein_coding	-	bivalent (low-K27)	Sp
ENSMUSG00000038009	Dnajc22	protein_coding	+	bivalent (low-K27)	Sp
ENSMUSG00000026226	Spata3	protein_coding	+	bivalent (low-K27)	Sp
ENSMUSG00000059114	Lrrc74a	protein_coding	+	bivalent (low-K27)	Sp
ENSMUSG00000034059	Ypel4	protein_coding	+	bivalent (low-K27)	Sp
ENSMUSG00000071076	Jund	protein_coding	+	bivalent (low-K27)	Sp
ENSMUSG00000021545	1700067P10Rik	protein_coding	+	bivalent (low-K27)	Sp
ENSMUSG00000014773	Dll1	protein_coding	-	bivalent (low-K27)	Sp
ENSMUSG00000034595	Ppp1r18	protein_coding	+	bivalent (low-K27)	Sp
ENSMUSG00000040883	Tmem205	protein_coding	-	bivalent (low-K27)	Sp
ENSMUSG00000006241	Ccdc159	protein_coding	+	bivalent (low-K27)	Sp
ENSMUSG00000069310	Hist1h3c	protein_coding	-	bivalent (low-K27)	Sp
ENSMUSG00000048794	Cfap100	protein_coding	-	bivalent (low-K27)	Sp
ENSMUSG00000042903	Foxo4	protein_coding	+	bivalent (low-K27)	Sp
ENSMUSG00000054362	Lexm	protein_coding	-	bivalent (low-K27)	Sp
ENSMUSG00000059791	Nrm	protein_coding	+	bivalent (low-K27)	Sp
ENSMUSG00000055027	Smyd1	protein_coding	-	bivalent (low-K27)	Sp
ENSMUSG00000070802	Pnmal2	protein_coding	+	bivalent (low-K27)	Sp
ENSMUSG00000049598	Vsig8	protein_coding	+	bivalent (low-K27)	Sp
ENSMUSG00000002028	Kmt2a	protein_coding	-	bivalent (low-K27)	Sp
ENSMUSG00000075524	4930407I10Rik	protein_coding	+	bivalent (low-K27)	Sp
ENSMUSG00000016496	Cd274	protein_coding	+	bivalent (low-K27)	Sp
ENSMUSG00000075588	Hoxb2	protein_coding	+	bivalent (low-K27)	Sp
ENSMUSG00000044674	Fzd1	protein_coding	-	bivalent (low-K27)	Sp
ENSMUSG00000035390	Brsk1	protein_coding	+	bivalent (low-K27)	Sp
ENSMUSG00000024815	Trpd52l3	protein_coding	+	bivalent (low-K27)	Sp
ENSMUSG00000003531	Dgcr6	protein_coding	+	bivalent (low-K27)	Sp
ENSMUSG00000027660	Skil	protein_coding	+	bivalent (low-K27)	Sp
ENSMUSG00000009687	Fxyd5	protein_coding	-	bivalent (low-K27)	Sp
ENSMUSG00000113558	AC104834.1	protein_coding	-	bivalent (low-K27)	Sp
ENSMUSG00000006931	P3h4	protein_coding	-	bivalent (low-K27)	Sp
ENSMUSG00000009900	Wnt3a	protein_coding	-	bivalent (low-K27)	Sp
ENSMUSG00000028435	Aqp3	protein_coding	-	bivalent (low-K27)	Sp
ENSMUSG00000007033	Hspa1l	protein_coding	+	bivalent (low-K27)	Sp
ENSMUSG00000027335	Adra1d	protein_coding	-	bivalent (low-K27)	Sp
ENSMUSG00000020099	Unc5b	protein_coding	-	bivalent (low-K27)	Sp
ENSMUSG00000028150	Rorc	protein_coding	+	bivalent (low-K27)	Sp
ENSMUSG00000046750	Selenov	protein_coding	-	bivalent (low-K27)	Sp
ENSMUSG00000061143	Maml3	protein_coding	-	bivalent (low-K27)	Sp
ENSMUSG00000048217	Nags	protein_coding	+	bivalent (low-K27)	Sp
ENSMUSG00000026547	Tagln2	protein_coding	+	bivalent (low-K27)	Sp
ENSMUSG00000000594	Gm2a	protein_coding	+	bivalent (low-K27)	Sp
ENSMUSG00000022453	Naga	protein_coding	-	bivalent (low-K27)	Sp
ENSMUSG00000039179	Tekt5	protein_coding	-	bivalent (low-K27)	Sp
ENSMUSG00000017195	Zpbp2	protein_coding	+	bivalent (low-K27)	Sp
ENSMUSG00000070530	Wfdc16	protein_coding	-	bivalent (low-K27)	Sp
ENSMUSG00000066800	Rnasel	protein_coding	+	bivalent (low-K27)	Sp
ENSMUSG00000039628	Hs3st6	protein_coding	+	bivalent (low-K27)	Sp
ENSMUSG00000037904	Ankrd9	protein_coding	-	bivalent (low-K27)	Sp
ENSMUSG00000038180	Spag4	protein_coding	+	bivalent (low-K27)	Sp
ENSMUSG00000038146	Notch3	protein_coding	-	bivalent (low-K27)	Sp
ENSMUSG00000027517	Ankrd60	protein_coding	-	bivalent (low-K27)	Sp
ENSMUSG00000031099	Smarca1	protein_coding	-	bivalent (low-K27)	Sp
ENSMUSG00000025246	Tbl1x	protein_coding	+	bivalent (low-K27)	Sp
ENSMUSG00000040680	Kremen2	protein_coding	-	bivalent (low-K27)	Sp
ENSMUSG00000030411	Nova2	protein_coding	+	bivalent (low-K27)	Sp
ENSMUSG00000033174	Mgll	protein_coding	+	bivalent (low-K27)	Sp
ENSMUSG00000070369	Itgad	protein_coding	+	bivalent (low-K27)	Sp
ENSMUSG00000095407	Tmem200c	protein_coding	+	bivalent (low-K27)	Sp
ENSMUSG00000071138	Tex24	protein_coding	+	bivalent (low-K27)	Sp
ENSMUSG00000025551	Fgf14	protein_coding	-	bivalent (low-K27)	Sp
ENSMUSG00000002083	Bbc3	protein_coding	+	bivalent (low-K27)	Sp
ENSMUSG00000075571	Defb30	protein_coding	-	bivalent (low-K27)	Sp
ENSMUSG00000037708	Spag6	protein_coding	+	bivalent (low-K27)	Sp
ENSMUSG00000017204	Gsdma	protein_coding	+	bivalent (low-K27)	Sp
ENSMUSG00000012042	4930579F01Rik	protein_coding	-	bivalent (low-K27)	Sp
ENSMUSG00000050370	Ch25h	protein_coding	-	bivalent (low-K27)	Sp
ENSMUSG00000040564	Apoc1	protein_coding	-	bivalent (low-K27)	Sp
ENSMUSG00000002274	Metrn	protein_coding	-	bivalent (low-K27)	Sp
ENSMUSG00000048385	Scrt1	protein_coding	-	bivalent (low-K27)	Sp
ENSMUSG00000052496	Pkdrej	protein_coding	-	bivalent (low-K27)	Sp
ENSMUSG00000032332	Col12a1	protein_coding	-	bivalent (low-K27)	Sp
ENSMUSG00000042155	Klhl23	protein_coding	+	bivalent (low-K27)	Sp
ENSMUSG00000036181	Hist1h1c	protein_coding	+	bivalent (low-K27)	Sp
ENSMUSG00000021185	9030617O03Rik	protein_coding	+	bivalent (low-K27)	Sp
ENSMUSG00000013338	Fer1l4	protein_coding	-	bivalent (low-K27)	Sp
ENSMUSG00000027840	Wnt2b	protein_coding	-	bivalent (low-K27)	Sp
ENSMUSG00000046807	Lrrc75b	protein_coding	-	bivalent (low-K27)	Sp
ENSMUSG00000040978	Gm11992	protein_coding	+	bivalent (low-K27)	Sp
ENSMUSG00000031384	Asb9	protein_coding	+	bivalent (low-K27)	Sp
ENSMUSG00000003863	Ppfia3	protein_coding	-	bivalent (low-K27)	Sp
ENSMUSG00000041548	Hspb8	protein_coding	-	bivalent (low-K27)	Sp
ENSMUSG00000039208	Metrnl	protein_coding	+	bivalent (low-K27)	Sp
ENSMUSG00000020034	Tcp11l2	protein_coding	+	bivalent (low-K27)	Sp
ENSMUSG00000056912	1700017N19Rik	protein_coding	+	bivalent (low-K27)	Sp
ENSMUSG00000054763	Defb42	protein_coding	+	bivalent (low-K27)	Sp
ENSMUSG00000062031	Pgghg	protein_coding	+	bivalent (low-K27)	Sp
ENSMUSG00000005474	Myl10	protein_coding	+	bivalent (low-K27)	Sp
ENSMUSG00000032118	Fez1	protein_coding	+	bivalent (low-K27)	Sp
ENSMUSG00000000409	Lck	protein_coding	-	bivalent (low-K27)	Sp
ENSMUSG00000049775	Tmsb4x	protein_coding	-	bivalent (low-K27)	Sp
ENSMUSG00000029707	Fscn3	protein_coding	+	bivalent (low-K27)	Sp
ENSMUSG00000034685	Fam171a2	protein_coding	-	bivalent (low-K27)	Sp
ENSMUSG00000026896	Ifih1	protein_coding	-	bivalent (low-K27)	Sp
ENSMUSG00000099583	Hist1h3d	protein_coding	+	bivalent (low-K27)	Sp
ENSMUSG00000033213	AA467197	protein_coding	+	bivalent (low-K27)	Sp
ENSMUSG00000046204	Pnma2	protein_coding	+	bivalent (low-K27)	Sp
ENSMUSG00000070803	Cited4	protein_coding	+	bivalent (low-K27)	Sp
ENSMUSG00000002233	Rhoc	protein_coding	+	bivalent (low-K27)	Sp
ENSMUSG00000030708	Dnajb13	protein_coding	-	bivalent (low-K27)	Sp
ENSMUSG00000047250	Ptgs1	protein_coding	+	bivalent (low-K27)	Sp
ENSMUSG00000025212	Sfxn3	protein_coding	+	bivalent (low-K27)	Sp
ENSMUSG00000040985	Sun3	protein_coding	-	bivalent (low-K27)	Sp
ENSMUSG00000076431	Sox4	protein_coding	-	bivalent (low-K27)	Sp
ENSMUSG00000021118	Plek2	protein_coding	-	bivalent (low-K27)	Sp
ENSMUSG00000020486	Sept4	protein_coding	+	bivalent (low-K27)	Sp
ENSMUSG00000032733	Snx33	protein_coding	-	bivalent (low-K27)	Sp
ENSMUSG00000006345	Ggt1	protein_coding	+	bivalent (low-K27)	Sp
ENSMUSG00000073421	H2-Ab1	protein_coding	+	bivalent (low-K27)	Sp
ENSMUSG00000040412	5330417C22Rik	protein_coding	-	bivalent (low-K27)	Sp
ENSMUSG00000031552	Adam18	protein_coding	-	bivalent (low-K27)	Sp
ENSMUSG00000026387	Sctr	protein_coding	+	bivalent (low-K27)	Sp
ENSMUSG00000095115	Itpripl2	protein_coding	-	bivalent (low-K27)	Sp
ENSMUSG00000035929	H2-Q4	protein_coding	+	bivalent (low-K27)	Sp
ENSMUSG00000075272	Ttc30a2	protein_coding	-	bivalent (low-K27)	Sp
ENSMUSG00000026494	Kif26b	protein_coding	+	bivalent (low-K27)	Sp
ENSMUSG00000034689	4921530L21Rik	protein_coding	+	bivalent (low-K27)	Sp
ENSMUSG00000024866	Acy3	protein_coding	+	bivalent (low-K27)	Sp
ENSMUSG00000020681	Ace	protein_coding	+	bivalent (low-K27)	Sp
ENSMUSG00000027886	1700013F07Rik	protein_coding	+	bivalent (low-K27)	Sp
ENSMUSG00000053846	Lipg	protein_coding	-	bivalent (low-K27)	Sp
ENSMUSG00000042672	Dcst1	protein_coding	-	bivalent (low-K27)	Sp
ENSMUSG00000068699	Flnc	protein_coding	+	bivalent (low-K27)	Sp
ENSMUSG00000028599	Tnfrsf1b	protein_coding	-	bivalent (low-K27)	Sp
ENSMUSG00000109156	Gm45194	protein_coding	+	bivalent (low-K27)	Sp
ENSMUSG00000050439	Enthd1	protein_coding	-	bivalent (low-K27)	Sp
ENSMUSG00000058900	Rsl1	protein_coding	+	bivalent (low-K27)	Sp
ENSMUSG00000029788	Cpa5	protein_coding	+	bivalent (low-K27)	Sp
ENSMUSG00000048240	Gng7	protein_coding	-	bivalent (low-K27)	Sp
ENSMUSG00000034842	Art3	protein_coding	+	bivalent (low-K27)	Sp
ENSMUSG00000026471	Mr1	protein_coding	-	bivalent (low-K27)	Sp
ENSMUSG00000022114	Spry2	protein_coding	-	bivalent (low-K27)	Sp
ENSMUSG00000047344	Lancl3	protein_coding	+	bivalent (low-K27)	Sp
ENSMUSG00000048904	Neurog1	protein_coding	-	bivalent (low-K27)	Sp
ENSMUSG00000035805	Mlc1	protein_coding	-	bivalent (low-K27)	Sp
ENSMUSG00000006360	Crip1	protein_coding	+	bivalent (low-K27)	Sp
ENSMUSG00000086596	Susd5	protein_coding	+	bivalent (low-K27)	Sp
ENSMUSG00000033883	D3Ertd254e	protein_coding	+	bivalent (low-K27)	Sp
ENSMUSG00000019990	Pde7b	protein_coding	-	bivalent (low-K27)	Sp
ENSMUSG00000038756	Ttll6	protein_coding	+	bivalent (low-K27)	Sp
ENSMUSG00000028287	1700009N14Rik	protein_coding	+	bivalent (low-K27)	Sp
ENSMUSG00000040433	Zbtb38	protein_coding	-	bivalent (low-K27)	Sp
ENSMUSG00000019158	Tmem160	protein_coding	+	bivalent (low-K27)	Sp
ENSMUSG00000027953	Slc50a1	protein_coding	-	bivalent (low-K27)	Sp
ENSMUSG00000037279	Ovol2	protein_coding	-	bivalent (low-K27)	Sp
ENSMUSG00000070933	Speer4d	protein_coding	+	bivalent (low-K27)	Sp
ENSMUSG00000061482	Hist1h4d	protein_coding	+	bivalent (low-K27)	Sp
ENSMUSG00000084989	Crocc2	protein_coding	+	bivalent (low-K27)	Sp
ENSMUSG00000020553	Pctp	protein_coding	-	bivalent (low-K27)	Sp
ENSMUSG00000058935	Tex48	protein_coding	-	bivalent (low-K27)	Sp
ENSMUSG00000004610	Etfb	protein_coding	+	bivalent (low-K27)	Sp
ENSMUSG00000071537	Klrg2	protein_coding	-	bivalent (low-K27)	Sp
ENSMUSG00000023914	Mep1a	protein_coding	-	bivalent (low-K27)	Sp
ENSMUSG00000048411	Gm597	protein_coding	-	bivalent (low-K27)	Sp
ENSMUSG00000030317	Timp4	protein_coding	-	bivalent (low-K27)	Sp
ENSMUSG00000058741	Prr19	protein_coding	+	bivalent (low-K27)	Sp
ENSMUSG00000045022	1700024P04Rik	protein_coding	-	bivalent (low-K27)	Sp
ENSMUSG00000070003	Ssbp4	protein_coding	-	bivalent (low-K27)	Sp
ENSMUSG00000079006	Gm14151	protein_coding	-	bivalent (low-K27)	Sp
ENSMUSG00000025977	Boll	protein_coding	-	bivalent (low-K27)	Sp
ENSMUSG00000033147	Slc22a15	protein_coding	-	bivalent (low-K27)	Sp
ENSMUSG00000029798	Herc6	protein_coding	+	bivalent (low-K27)	Sp
ENSMUSG00000058385	Hist1h2bg	protein_coding	+	bivalent (low-K27)	Sp
ENSMUSG00000028476	Reck	protein_coding	+	bivalent (low-K27)	Sp
ENSMUSG00000034918	Cdhr2	protein_coding	+	bivalent (low-K27)	Sp
ENSMUSG00000044288	Cnr1	protein_coding	+	bivalent (low-K27)	Sp
ENSMUSG00000044550	Tceal3	protein_coding	+	bivalent (low-K27)	Sp
ENSMUSG00000062609	Kcnj15	protein_coding	+	bivalent (low-K27)	Sp
ENSMUSG00000019810	Fuca2	protein_coding	+	bivalent (low-K27)	Sp
ENSMUSG00000069266	Hist1h4b	protein_coding	+	bivalent (low-K27)	Sp
ENSMUSG00000042269	Fam92b	protein_coding	-	bivalent (low-K27)	Sp
ENSMUSG00000052131	Akr1b7	protein_coding	+	bivalent (low-K27)	Sp
ENSMUSG00000072623	Zfp9	protein_coding	-	bivalent (low-K27)	Sp
ENSMUSG00000005973	Rcn1	protein_coding	-	bivalent (low-K27)	Sp
ENSMUSG00000023949	Tcte1	protein_coding	+	bivalent (low-K27)	Sp
ENSMUSG00000025232	Hexa	protein_coding	+	bivalent (low-K27)	Sp
ENSMUSG00000050069	Grem2	protein_coding	-	bivalent (low-K27)	Sp
ENSMUSG00000028427	Aqp7	protein_coding	-	bivalent (low-K27)	Sp
ENSMUSG00000069268	Hist1h2bf	protein_coding	-	bivalent (low-K27)	Sp
ENSMUSG00000036862	Dchs1	protein_coding	-	bivalent (low-K27)	Sp
ENSMUSG00000105993	Tex13c2	protein_coding	+	bivalent (low-K27)	Sp
ENSMUSG00000037788	Vopp1	protein_coding	-	bivalent (low-K27)	Sp
ENSMUSG00000049988	Lrrc25	protein_coding	+	bivalent (low-K27)	Sp
ENSMUSG00000020085	Aifm2	protein_coding	+	bivalent (low-K27)	Sp
ENSMUSG00000070570	Slc17a7	protein_coding	+	bivalent (low-K27)	Sp
ENSMUSG00000023009	Nckap5l	protein_coding	-	bivalent (low-K27)	Sp
ENSMUSG00000050876	Spata31d1a	protein_coding	-	bivalent (low-K27)	Sp
ENSMUSG00000049916	2610318N02Rik	protein_coding	-	bivalent (low-K27)	Sp
ENSMUSG00000095105	Edaradd	protein_coding	-	bivalent (low-K27)	Sp
ENSMUSG00000037568	Vash2	protein_coding	-	bivalent (low-K27)	Sp
ENSMUSG00000059625	Sohlh1	protein_coding	-	bivalent (low-K27)	Sp
ENSMUSG00000017493	Igfbp4	protein_coding	+	bivalent (low-K27)	Sp
ENSMUSG00000022210	Dhrs4	protein_coding	+	bivalent (low-K27)	Sp
ENSMUSG00000021966	Prss52	protein_coding	+	bivalent (low-K27)	Sp
ENSMUSG00000055799	Tcf7l1	protein_coding	-	bivalent (low-K27)	Sp
ENSMUSG00000036921	Tex46	protein_coding	+	bivalent (low-K27)	Sp
ENSMUSG00000074673	Ttll9	protein_coding	+	bivalent (low-K27)	Sp
ENSMUSG00000018750	Zbtb4	protein_coding	+	bivalent (low-K27)	Sp
ENSMUSG00000048537	Phldb1	protein_coding	-	bivalent (low-K27)	Sp
ENSMUSG00000070337	Gpr179	protein_coding	-	bivalent (low-K27)	Sp
ENSMUSG00000022431	Ribc2	protein_coding	+	bivalent (low-K27)	Sp
ENSMUSG00000041809	Efhc1	protein_coding	+	bivalent (low-K27)	Sp
ENSMUSG00000024055	Cyp4f13	protein_coding	-	bivalent (low-K27)	Sp
ENSMUSG00000037341	Slc9a7	protein_coding	-	bivalent (low-K27)	Sp
ENSMUSG00000042073	Abhd14b	protein_coding	+	bivalent (low-K27)	Sp
ENSMUSG00000029206	Nsun7	protein_coding	+	bivalent (low-K27)	Sp
ENSMUSG00000069971	4933402J07Rik	protein_coding	+	bivalent (low-K27)	Sp
ENSMUSG00000020297	Nsg2	protein_coding	+	bivalent (low-K27)	Sp
ENSMUSG00000020573	Pik3cg	protein_coding	-	bivalent (low-K27)	Sp
ENSMUSG00000038650	Rnh1	protein_coding	-	bivalent (low-K27)	Sp
ENSMUSG00000037960	Card19	protein_coding	-	bivalent (low-K27)	Sp
ENSMUSG00000044365	Cxxc4	protein_coding	+	bivalent (low-K27)	Sp
ENSMUSG00000038725	Pkhd1l1	protein_coding	+	bivalent (low-K27)	Sp
ENSMUSG00000039059	Hrh3	protein_coding	-	bivalent (low-K27)	Sp
ENSMUSG00000067049	Unc93a	protein_coding	-	bivalent (low-K27)	Sp
ENSMUSG00000038742	Angptl6	protein_coding	-	bivalent (low-K27)	Sp
ENSMUSG00000001507	Itga3	protein_coding	-	bivalent (low-K27)	Sp
ENSMUSG00000027079	Clp1	protein_coding	-	bivalent (low-K27)	Sp
ENSMUSG00000091685	Gm17359	protein_coding	+	bivalent (low-K27)	Sp
ENSMUSG00000051146	Camk2n2	protein_coding	-	bivalent (low-K27)	Sp
ENSMUSG00000039742	Fam71f1	protein_coding	+	bivalent (low-K27)	Sp
ENSMUSG00000026628	Atf3	protein_coding	-	bivalent (low-K27)	Sp
ENSMUSG00000022768	Ccdc116	protein_coding	-	bivalent (low-K27)	Sp
ENSMUSG00000037428	Vgf	protein_coding	+	bivalent (low-K27)	Sp
ENSMUSG00000029126	Nsg1	protein_coding	-	bivalent (low-K27)	Sp
ENSMUSG00000013353	4931406B18Rik	protein_coding	-	bivalent (low-K27)	Sp
ENSMUSG00000019467	Arhgef25	protein_coding	-	bivalent (low-K27)	Sp
ENSMUSG00000070985	Acnat1	protein_coding	-	bivalent (low-K27)	Sp
ENSMUSG00000020020	Usp44	protein_coding	+	bivalent (low-K27)	Sp
ENSMUSG00000028332	Hemgn	protein_coding	-	bivalent (low-K27)	Sp
ENSMUSG00000031233	Pgk2	protein_coding	-	bivalent (low-K27)	Sp
ENSMUSG00000027463	Slc52a3	protein_coding	+	bivalent (low-K27)	Sp
ENSMUSG00000047592	Nxpe5	protein_coding	+	bivalent (low-K27)	Sp
ENSMUSG00000006411	Nectin4	protein_coding	+	bivalent (low-K27)	Sp
ENSMUSG00000090107	Gm11492	protein_coding	+	bivalent (low-K27)	Sp
ENSMUSG00000035694	Caps2	protein_coding	+	bivalent (low-K27)	Sp
ENSMUSG00000008318	Relt	protein_coding	-	bivalent (low-K27)	Sp
ENSMUSG00000018925	Heatr9	protein_coding	-	bivalent (low-K27)	Sp
ENSMUSG00000072952	Gm5878	protein_coding	-	bivalent (low-K27)	Sp
ENSMUSG00000025727	A930017K11Rik	protein_coding	-	bivalent (low-K27)	Sp
ENSMUSG00000032744	Heyl	protein_coding	+	bivalent (low-K27)	Sp
ENSMUSG00000086040	Wipf3	protein_coding	+	bivalent (low-K27)	Sp
ENSMUSG00000055737	Ghr	protein_coding	-	bivalent (low-K27)	Sp
ENSMUSG00000019822	Smpd2	protein_coding	-	bivalent (low-K27)	Sp
ENSMUSG00000020930	Ccdc103	protein_coding	+	bivalent (low-K27)	Sp
ENSMUSG00000030823	9130019O22Rik	protein_coding	-	bivalent (low-K27)	Sp
ENSMUSG00000050822	Slc29a4	protein_coding	+	bivalent (low-K27)	Sp
ENSMUSG00000078580	E430018J23Rik	protein_coding	-	bivalent (low-K27)	Sp
ENSMUSG00000073600	Prob1	protein_coding	-	bivalent (low-K27)	Sp
ENSMUSG00000025185	Loxl4	protein_coding	-	bivalent (low-K27)	Sp
ENSMUSG00000050844	1700020N01Rik	protein_coding	+	bivalent (low-K27)	Sp
ENSMUSG00000032006	Pdgfd	protein_coding	+	bivalent (low-K27)	Sp
ENSMUSG00000024352	Spata24	protein_coding	-	bivalent (low-K27)	Sp
ENSMUSG00000022619	Mapk8ip2	protein_coding	+	bivalent (low-K27)	Sp
ENSMUSG00000031169	Porcn	protein_coding	-	bivalent (low-K27)	Sp
ENSMUSG00000030344	Akap3	protein_coding	+	bivalent (low-K27)	Sp
ENSMUSG00000025213	Kazald1	protein_coding	+	bivalent (low-K27)	Sp
ENSMUSG00000023911	Flywch2	protein_coding	-	bivalent (low-K27)	Sp
ENSMUSG00000035105	Egln3	protein_coding	-	bivalent (low-K27)	Sp
ENSMUSG00000032566	1700080E11Rik	protein_coding	-	bivalent (low-K27)	Sp
ENSMUSG00000066500	Izumo2	protein_coding	+	bivalent (low-K27)	Sp
ENSMUSG00000009596	Taf7l	protein_coding	-	bivalent (low-K27)	Sp
ENSMUSG00000045314	Sowahb	protein_coding	-	bivalent (low-K27)	Sp
ENSMUSG00000056737	Capg	protein_coding	+	bivalent (low-K27)	Sp
ENSMUSG00000046532	Ar	protein_coding	+	bivalent (low-K27)	Sp
ENSMUSG00000020925	Ccdc43	protein_coding	-	bivalent (low-K27)	Sp
ENSMUSG00000038980	Rbbp8nl	protein_coding	-	bivalent (low-K27)	Sp
ENSMUSG00000022971	Ifnar2	protein_coding	+	bivalent (low-K27)	Sp
ENSMUSG00000051331	Cacna1c	protein_coding	-	bivalent (low-K27)	Sp
ENSMUSG00000026173	Plcd4	protein_coding	+	bivalent (low-K27)	Sp
ENSMUSG00000014198	Zfp385c	protein_coding	-	bivalent (low-K27)	Sp
ENSMUSG00000089715	Cbx6	protein_coding	-	bivalent (low-K27)	Sp
ENSMUSG00000036904	Fzd8	protein_coding	+	bivalent (low-K27)	Sp
ENSMUSG00000109572	Cfap99	protein_coding	+	bivalent (low-K27)	Sp
ENSMUSG00000021940	Ptpn20	protein_coding	+	bivalent (low-K27)	Sp
ENSMUSG00000021094	Dhrs7	protein_coding	-	bivalent (low-K27)	Sp
ENSMUSG00000026331	Slco6c1	protein_coding	-	bivalent (low-K27)	Sp
ENSMUSG00000052384	Nrros	protein_coding	-	bivalent (low-K27)	Sp
ENSMUSG00000015085	Entpd2	protein_coding	+	bivalent (low-K27)	Sp
ENSMUSG00000092518	Fam71e2	protein_coding	-	bivalent (low-K27)	Sp
ENSMUSG00000022893	Adamts1	protein_coding	-	bivalent (low-K27)	Sp
ENSMUSG00000039620	6430573F11Rik	protein_coding	+	bivalent (low-K27)	Sp
ENSMUSG00000055407	Map6	protein_coding	+	bivalent (low-K27)	Sp
ENSMUSG00000023267	Gabrr2	protein_coding	+	bivalent (low-K27)	Sp
ENSMUSG00000022269	March11	protein_coding	+	bivalent (low-K27)	Sp
ENSMUSG00000045639	Zfp629	protein_coding	-	bivalent (low-K27)	Sp
ENSMUSG00000015599	Ttbk1	protein_coding	-	bivalent (low-K27)	Sp
ENSMUSG00000032818	Loxhd1	protein_coding	+	bivalent (low-K27)	Sp
ENSMUSG00000068407	Rnase12	protein_coding	-	bivalent (low-K27)	Sp
ENSMUSG00000057897	Camk2b	protein_coding	-	bivalent (low-K27)	Sp
ENSMUSG00000000049	Apoh	protein_coding	+	bivalent (low-K27)	Sp
ENSMUSG00000020633	Dcdc2c	protein_coding	-	bivalent (low-K27)	Sp
ENSMUSG00000079531	Gm5936	protein_coding	+	bivalent (low-K27)	Sp
ENSMUSG00000025504	Eps8l2	protein_coding	+	bivalent (low-K27)	Sp
ENSMUSG00000031147	Magix	protein_coding	-	bivalent (low-K27)	Sp
ENSMUSG00000091311	Spata31d1b	protein_coding	+	bivalent (low-K27)	Sp
ENSMUSG00000066975	Cryba4	protein_coding	-	bivalent (low-K27)	Sp
ENSMUSG00000074472	Zfp872	protein_coding	+	bivalent (low-K27)	Sp
ENSMUSG00000051237	9230109A22Rik	protein_coding	-	bivalent (low-K27)	Sp
ENSMUSG00000090291	Lrrc10b	protein_coding	-	bivalent (low-K27)	Sp
ENSMUSG00000032068	Plet1	protein_coding	+	bivalent (low-K27)	Sp
ENSMUSG00000040146	Rgl3	protein_coding	-	bivalent (low-K27)	Sp
ENSMUSG00000032057	4833427G06Rik	protein_coding	-	bivalent (low-K27)	Sp
ENSMUSG00000079283	2310009B15Rik	protein_coding	-	bivalent (low-K27)	Sp
ENSMUSG00000003153	Slc2a3	protein_coding	-	bivalent (low-K27)	Sp
ENSMUSG00000035435	Abca17	protein_coding	-	bivalent (low-K27)	Sp
ENSMUSG00000001027	Scn4a	protein_coding	-	bivalent (low-K27)	Sp
ENSMUSG00000036574	Tex44	protein_coding	+	bivalent (low-K27)	Sp
ENSMUSG00000071984	Fndc1	protein_coding	-	bivalent (low-K27)	Sp
ENSMUSG00000026237	Nmur1	protein_coding	-	bivalent (low-K27)	Sp
ENSMUSG00000050549	5730508B09Rik	protein_coding	-	bivalent (low-K27)	Sp
ENSMUSG00000051502	Ufsp1	protein_coding	+	bivalent (low-K27)	Sp
ENSMUSG00000038301	Snx10	protein_coding	+	bivalent (low-K27)	Sp
ENSMUSG00000028836	Slc30a2	protein_coding	+	bivalent (low-K27)	Sp
ENSMUSG00000073910	Mob3b	protein_coding	-	bivalent (low-K27)	Sp
ENSMUSG00000031273	Col4a6	protein_coding	-	bivalent (low-K27)	Sp
ENSMUSG00000062651	H2al2a	protein_coding	-	bivalent (low-K27)	Sp
ENSMUSG00000041737	Tmem45b	protein_coding	-	bivalent (low-K27)	Sp
ENSMUSG00000045064	Zc2hc1c	protein_coding	+	bivalent (low-K27)	Sp
ENSMUSG00000071691	Gm960	protein_coding	-	bivalent (low-K27)	Sp
ENSMUSG00000028137	Celf3	protein_coding	+	bivalent (low-K27)	Sp
ENSMUSG00000029335	Bmp3	protein_coding	+	bivalent (low-K27)	Sp
ENSMUSG00000029851	Tcaf2	protein_coding	-	bivalent (low-K27)	Sp
ENSMUSG00000036743	Psma8	protein_coding	+	bivalent (low-K27)	Sp
ENSMUSG00000034898	Filip1	protein_coding	-	bivalent (low-K27)	Sp
ENSMUSG00000040495	Chrm4	protein_coding	+	bivalent (low-K27)	Sp
ENSMUSG00000058925	1700011I03Rik	protein_coding	+	bivalent (low-K27)	Sp
ENSMUSG00000052854	Nrk	protein_coding	+	bivalent (low-K27)	Sp
ENSMUSG00000029867	1700034O15Rik	protein_coding	+	bivalent (low-K27)	Sp
ENSMUSG00000028521	Slc35d1	protein_coding	-	bivalent (low-K27)	Sp
ENSMUSG00000042759	Apobr	protein_coding	+	bivalent (low-K27)	Sp
ENSMUSG00000023047	Amhr2	protein_coding	+	bivalent (low-K27)	Sp
ENSMUSG00000090113	Nhlrc4	protein_coding	-	bivalent (low-K27)	Sp
ENSMUSG00000028644	Ermap	protein_coding	-	bivalent (low-K27)	Sp
ENSMUSG00000031274	Col4a5	protein_coding	+	bivalent (low-K27)	Sp
ENSMUSG00000044854	1700056E22Rik	protein_coding	-	bivalent (low-K27)	Sp
ENSMUSG00000048573	Cypt3	protein_coding	+	bivalent (low-K27)	Sp
ENSMUSG00000000805	Car4	protein_coding	+	bivalent (low-K27)	Sp
ENSMUSG00000021314	Amph	protein_coding	+	bivalent (low-K27)	Sp
ENSMUSG00000062012	Zfp13	protein_coding	-	bivalent (low-K27)	Sp
ENSMUSG00000094690	1600014C23Rik	protein_coding	-	bivalent (low-K27)	Sp
ENSMUSG00000026870	Cutal	protein_coding	+	bivalent (low-K27)	Sp
ENSMUSG00000025701	Alox5	protein_coding	-	bivalent (low-K27)	Sp
ENSMUSG00000075028	Prdm11	protein_coding	-	bivalent (low-K27)	Sp
ENSMUSG00000066368	Actl11	protein_coding	+	bivalent (low-K27)	Sp
ENSMUSG00000074364	Ehd2	protein_coding	-	bivalent (low-K27)	Sp
ENSMUSG00000020143	Dock2	protein_coding	-	bivalent (low-K27)	Sp
ENSMUSG00000030792	Dkkl1	protein_coding	-	bivalent (low-K27)	Sp
ENSMUSG00000034610	Zcchc11	protein_coding	+	bivalent (low-K27)	Sp
ENSMUSG00000020894	Vamp2	protein_coding	+	bivalent (low-K27)	Sp
ENSMUSG00000027831	Veph1	protein_coding	-	bivalent (low-K27)	Sp
ENSMUSG00000030748	Il4ra	protein_coding	+	bivalent (low-K27)	Sp
ENSMUSG00000034552	Zswim2	protein_coding	-	bivalent (low-K27)	Sp
ENSMUSG00000023249	Parp3	protein_coding	-	bivalent (low-K27)	Sp
ENSMUSG00000110591	Gm31371	protein_coding	+	bivalent (low-K27)	Sp
ENSMUSG00000045968	Teddm2	protein_coding	-	bivalent (low-K27)	Sp
ENSMUSG00000038541	Srd5a2	protein_coding	-	bivalent (low-K27)	Sp
ENSMUSG00000094152	Slc6a16	protein_coding	+	bivalent (low-K27)	Sp
ENSMUSG00000044345	Marveld1	protein_coding	+	bivalent (low-K27)	Sp
ENSMUSG00000059401	Mamld1	protein_coding	+	bivalent (low-K27)	Sp
ENSMUSG00000024164	C3	protein_coding	-	bivalent (low-K27)	Sp
ENSMUSG00000024511	Rab27b	protein_coding	-	bivalent (low-K27)	Sp
ENSMUSG00000055301	Adh7	protein_coding	+	bivalent (low-K27)	Sp
ENSMUSG00000032726	Bmp8a	protein_coding	-	bivalent (low-K27)	Sp
ENSMUSG00000031772	Cntnap4	protein_coding	+	bivalent (low-K27)	Sp
ENSMUSG00000016982	Pom121l2	protein_coding	+	bivalent (low-K27)	Sp
ENSMUSG00000059891	Tsks	protein_coding	+	bivalent (low-K27)	Sp
ENSMUSG00000038168	P3h2	protein_coding	-	bivalent (low-K27)	Sp
ENSMUSG00000079652	Fam71f2	protein_coding	+	bivalent (low-K27)	Sp
ENSMUSG00000050953	Gja1	protein_coding	+	bivalent (low-K27)	Sp
ENSMUSG00000041831	Sytl3	protein_coding	+	bivalent (low-K27)	Sp
ENSMUSG00000056290	Ms4a4b	protein_coding	+	bivalent (low-K27)	Sp
ENSMUSG00000048077	H1fnt	protein_coding	-	bivalent (low-K27)	Sp
ENSMUSG00000078907	Fam186b	protein_coding	-	bivalent (low-K27)	Sp
ENSMUSG00000074625	Arhgap40	protein_coding	+	bivalent (low-K27)	Sp
ENSMUSG00000030798	Cd37	protein_coding	-	bivalent (low-K27)	Sp
ENSMUSG00000094845	Tmem95	protein_coding	-	bivalent (low-K27)	Sp
ENSMUSG00000034485	Uaca	protein_coding	+	bivalent (low-K27)	Sp
ENSMUSG00000026523	Wdr64	protein_coding	+	bivalent (low-K27)	Sp
ENSMUSG00000029658	Wdr95	protein_coding	+	bivalent (low-K27)	Sp
ENSMUSG00000018211	Wfdc15b	protein_coding	-	bivalent (low-K27)	Sp
ENSMUSG00000022048	Dpysl2	protein_coding	-	bivalent (low-K27)	Sp
ENSMUSG00000052336	Cx3cr1	protein_coding	-	bivalent (low-K27)	Sp
ENSMUSG00000071745	DXBay18	protein_coding	-	bivalent (low-K27)	Sp
ENSMUSG00000024905	Tesmin	protein_coding	+	bivalent (low-K27)	Sp
ENSMUSG00000031351	Zfp185	protein_coding	+	bivalent (low-K27)	Sp
ENSMUSG00000096265	4930467E23Rik	protein_coding	+	bivalent (low-K27)	Sp
ENSMUSG00000106445	Gm21190	protein_coding	-	bivalent (low-K27)	Sp
ENSMUSG00000059395	Nkapl	protein_coding	-	bivalent (low-K27)	Sp
ENSMUSG00000020644	Id2	protein_coding	-	bivalent (low-K27)	Sp
ENSMUSG00000024867	Pip5k1b	protein_coding	-	bivalent (low-K27)	Sp
ENSMUSG00000062859	Tcp11	protein_coding	-	bivalent (low-K27)	Sp
ENSMUSG00000049761	Pmis2	protein_coding	-	bivalent (low-K27)	Sp
ENSMUSG00000057411	Fam173a	protein_coding	-	bivalent (low-K27)	Sp
ENSMUSG00000033233	Trim45	protein_coding	+	bivalent (low-K27)	Sp
ENSMUSG00000027603	Ggt7	protein_coding	-	bivalent (low-K27)	Sp
ENSMUSG00000040794	C1qtnf4	protein_coding	+	bivalent (low-K27)	Sp
ENSMUSG00000030484	Lypd5	protein_coding	+	bivalent (low-K27)	Sp
ENSMUSG00000038246	Fam50b	protein_coding	+	bivalent (low-K27)	Sp
ENSMUSG00000072949	Acot1	protein_coding	+	bivalent (low-K27)	Sp
ENSMUSG00000035783	Acta2	protein_coding	-	bivalent (low-K27)	Sp
ENSMUSG00000027339	Rassf2	protein_coding	-	bivalent (low-K27)	Sp
ENSMUSG00000026426	Arl8a	protein_coding	+	bivalent (low-K27)	Sp
ENSMUSG00000035967	Ints6l	protein_coding	+	bivalent (low-K27)	Sp
ENSMUSG00000049115	Agtr1a	protein_coding	+	bivalent (low-K27)	Sp
ENSMUSG00000030399	Ckm	protein_coding	+	bivalent (low-K27)	Sp
ENSMUSG00000009210	Prr29	protein_coding	+	bivalent (low-K27)	Sp
ENSMUSG00000031398	Plxna3	protein_coding	+	bivalent (low-K27)	Sp
ENSMUSG00000044317	Gpr4	protein_coding	+	bivalent (low-K27)	Sp
ENSMUSG00000040857	Erf	protein_coding	-	bivalent (low-K27)	Sp
ENSMUSG00000022270	Retreg1	protein_coding	+	bivalent (low-K27)	Sp
ENSMUSG00000026728	Vim	protein_coding	+	bivalent (low-K27)	Sp
ENSMUSG00000005057	Sh2b2	protein_coding	-	bivalent (low-K27)	Sp
ENSMUSG00000025203	Scd2	protein_coding	+	bivalent (low-K27)	Sp
ENSMUSG00000051159	Cited1	protein_coding	-	bivalent (low-K27)	Sp
ENSMUSG00000067596	Krt74	protein_coding	-	bivalent (low-K27)	Sp
ENSMUSG00000021994	Wnt5a	protein_coding	+	bivalent (low-K27)	Sp
ENSMUSG00000091550	Gm6811	protein_coding	+	bivalent (low-K27)	Sp
ENSMUSG00000027719	Adad1	protein_coding	+	bivalent (low-K27)	Sp
ENSMUSG00000025351	Cd63	protein_coding	+	bivalent (low-K27)	Sp
ENSMUSG00000057948	Unc13d	protein_coding	-	bivalent (low-K27)	Sp
ENSMUSG00000075296	Aldh3b2	protein_coding	+	bivalent (low-K27)	Sp
ENSMUSG00000032356	Rasgrf1	protein_coding	+	bivalent (low-K27)	Sp
ENSMUSG00000005220	Corin	protein_coding	-	bivalent (low-K27)	Sp
ENSMUSG00000035900	Gramd4	protein_coding	+	bivalent (low-K27)	Sp
ENSMUSG00000002500	Rpl3l	protein_coding	+	bivalent (low-K27)	Sp
ENSMUSG00000026556	Vangl2	protein_coding	-	bivalent (low-K27)	Sp
ENSMUSG00000042428	Mgat3	protein_coding	+	bivalent (low-K27)	Sp
ENSMUSG00000046957	Spz1	protein_coding	-	bivalent (low-K27)	Sp
ENSMUSG00000042734	Ttc9	protein_coding	+	bivalent (low-K27)	Sp
ENSMUSG00000060093	Hist1h4a	protein_coding	-	bivalent (low-K27)	Sp
ENSMUSG00000042797	Aqp11	protein_coding	-	bivalent (low-K27)	Sp
ENSMUSG00000026604	Ptpn14	protein_coding	+	bivalent (low-K27)	Sp
ENSMUSG00000024247	Pkdcc	protein_coding	+	bivalent (low-K27)	Sp
ENSMUSG00000025534	Gusb	protein_coding	-	bivalent (low-K27)	Sp
ENSMUSG00000054612	Mgmt	protein_coding	+	bivalent (low-K27)	Sp
ENSMUSG00000069306	Hist1h4m	protein_coding	+	bivalent (low-K27)	Sp
ENSMUSG00000114245	AC130711.1	protein_coding	-	bivalent (low-K27)	Sp
ENSMUSG00000026163	Sphkap	protein_coding	-	bivalent (low-K27)	Sp
ENSMUSG00000053368	Rxfp2	protein_coding	+	bivalent (low-K27)	Sp
ENSMUSG00000091933	Gm8857	protein_coding	+	bivalent (low-K27)	Sp
ENSMUSG00000027186	Elf5	protein_coding	+	bivalent (low-K27)	Sp
ENSMUSG00000004500	Zfp324	protein_coding	+	bivalent (low-K27)	Sp
ENSMUSG00000110332	Gm45396	protein_coding	-	bivalent (low-K27)	Sp
ENSMUSG00000003452	Bicd1	protein_coding	+	bivalent (low-K27)	Sp
ENSMUSG00000026786	Apbb1ip	protein_coding	+	bivalent (low-K27)	Sp
ENSMUSG00000024177	Nme4	protein_coding	-	bivalent (low-K27)	Sp
ENSMUSG00000027253	Lrp4	protein_coding	+	bivalent (low-K27)	Sp
ENSMUSG00000063820	Arl9	protein_coding	+	bivalent (low-K27)	Sp
ENSMUSG00000002384	Bmp8b	protein_coding	+	bivalent (low-K27)	Sp
ENSMUSG00000070999	Ccin	protein_coding	+	bivalent (low-K27)	Sp
ENSMUSG00000042515	Mum1l1	protein_coding	+	bivalent (low-K27)	Sp
ENSMUSG00000020401	Fam71b	protein_coding	+	bivalent (low-K27)	Sp
ENSMUSG00000020014	Cfap54	protein_coding	-	bivalent (low-K27)	Sp
ENSMUSG00000020695	Mrc2	protein_coding	+	bivalent (low-K27)	Sp
ENSMUSG00000043311	D17H6S53E	protein_coding	+	bivalent (low-K27)	Sp
ENSMUSG00000046731	Kctd11	protein_coding	-	bivalent (low-K27)	Sp
ENSMUSG00000025207	Sema4g	protein_coding	+	bivalent (low-K27)	Sp
ENSMUSG00000038235	F11r	protein_coding	+	bivalent (low-K27)	Sp
ENSMUSG00000022439	Parvg	protein_coding	+	bivalent (low-K27)	Sp
ENSMUSG00000046717	Igbp1b	protein_coding	-	bivalent (low-K27)	Sp
ENSMUSG00000028681	Ptch2	protein_coding	+	bivalent (low-K27)	Sp
ENSMUSG00000075254	Heg1	protein_coding	+	bivalent (low-K27)	Sp
ENSMUSG00000075289	Carns1	protein_coding	-	bivalent (low-K27)	Sp
ENSMUSG00000001761	Smo	protein_coding	+	bivalent (low-K27)	Sp
ENSMUSG00000043388	Tmem130	protein_coding	-	bivalent (low-K27)	Sp
ENSMUSG00000072553	Gm525	protein_coding	+	bivalent (low-K27)	Sp
ENSMUSG00000059482	2610301B20Rik	protein_coding	+	bivalent (low-K27)	Sp
ENSMUSG00000025496	Drd4	protein_coding	+	bivalent (low-K27)	Sp
ENSMUSG00000013091	Tmem190	protein_coding	+	bivalent (low-K27)	Sp
ENSMUSG00000079534	Gm5640	protein_coding	-	bivalent (low-K27)	Sp
ENSMUSG00000022987	Zfp641	protein_coding	-	bivalent (low-K27)	Sp
ENSMUSG00000091255	Speer4e	protein_coding	-	bivalent (low-K27)	Sp
ENSMUSG00000025268	Maged2	protein_coding	-	bivalent (low-K27)	Sp
ENSMUSG00000068220	Lgals1	protein_coding	+	bivalent (low-K27)	Sp
ENSMUSG00000015468	Notch4	protein_coding	+	bivalent (low-K27)	Sp
ENSMUSG00000042215	Bag2	protein_coding	-	bivalent (low-K27)	Sp
ENSMUSG00000006311	Etv2	protein_coding	-	bivalent (low-K27)	Sp
ENSMUSG00000020389	Cdkl3	protein_coding	+	bivalent (low-K27)	Sp
ENSMUSG00000041263	Rusc1	protein_coding	-	bivalent (low-K27)	Sp
ENSMUSG00000052911	Lamb2	protein_coding	+	bivalent (low-K27)	Sp
ENSMUSG00000029784	Ssmem1	protein_coding	+	bivalent (low-K27)	Sp
ENSMUSG00000057895	Zfp105	protein_coding	+	bivalent (low-K27)	Sp
ENSMUSG00000061718	Ppp1r1b	protein_coding	+	bivalent (low-K27)	Sp
ENSMUSG00000043251	Exoc3l	protein_coding	-	bivalent (low-K27)	Sp
ENSMUSG00000024207	Acsbg2	protein_coding	-	bivalent (low-K27)	Sp
ENSMUSG00000075302	Erich2	protein_coding	+	bivalent (low-K27)	Sp
ENSMUSG00000063506	Arhgap22	protein_coding	+	bivalent (low-K27)	Sp
ENSMUSG00000047264	Zfp358	protein_coding	+	bivalent (low-K27)	Sp
ENSMUSG00000054934	Kcnmb4	protein_coding	-	bivalent (low-K27)	Sp
ENSMUSG00000020227	Irak3	protein_coding	-	bivalent (low-K27)	Sp
ENSMUSG00000078851	Hist3h2a	protein_coding	+	bivalent (low-K27)	Sp
ENSMUSG00000036964	Trim17	protein_coding	+	bivalent (low-K27)	Sp
ENSMUSG00000039391	Ccdc81	protein_coding	-	bivalent (low-K27)	Sp
ENSMUSG00000003154	Foxj2	protein_coding	+	bivalent (low-K27)	Sp
ENSMUSG00000026879	Gsn	protein_coding	+	bivalent (low-K27)	Sp
ENSMUSG00000073208	Speer4c	protein_coding	-	bivalent (low-K27)	Sp
ENSMUSG00000024749	Tmc1	protein_coding	-	bivalent (low-K27)	Sp
ENSMUSG00000053819	Camk2d	protein_coding	+	bivalent (low-K27)	Sp
ENSMUSG00000023443	Esx1	protein_coding	-	bivalent (low-K27)	Sp
ENSMUSG00000040485	Lrrc52	protein_coding	-	bivalent (low-K27)	Sp
ENSMUSG00000036775	Decr2	protein_coding	-	bivalent (low-K27)	Sp
ENSMUSG00000002732	Fkbp7	protein_coding	-	bivalent (low-K27)	Sp
ENSMUSG00000050058	Prm3	protein_coding	-	bivalent (low-K27)	Sp
ENSMUSG00000027157	4930430A15Rik	protein_coding	-	bivalent (low-K27)	Sp
ENSMUSG00000034427	Myo15b	protein_coding	+	bivalent (low-K27)	Sp
ENSMUSG00000040525	Cblc	protein_coding	-	bivalent (low-K27)	Sp
ENSMUSG00000101361	Gm7356	protein_coding	-	bivalent (low-K27)	Sp
ENSMUSG00000051036	Ttc24	protein_coding	-	bivalent (low-K27)	Sp
ENSMUSG00000003541	Ier3	protein_coding	+	bivalent (low-K27)	Sp
ENSMUSG00000021223	Papln	protein_coding	+	bivalent (low-K27)	Sp
ENSMUSG00000025348	Itga7	protein_coding	+	bivalent (low-K27)	Sp
ENSMUSG00000039032	Tsga13	protein_coding	-	bivalent (low-K27)	Sp
ENSMUSG00000001225	Slc26a3	protein_coding	+	bivalent (low-K27)	Sp
ENSMUSG00000030789	Itgax	protein_coding	+	bivalent (low-K27)	Sp
ENSMUSG00000027468	Defb22	protein_coding	-	bivalent (low-K27)	Sp
ENSMUSG00000030206	Gsg1	protein_coding	-	bivalent (low-K27)	Sp
ENSMUSG00000002111	Spi1	protein_coding	+	bivalent (low-K27)	Sp
ENSMUSG00000049504	Proser1	protein_coding	+	bivalent (low-K27)	Sp
ENSMUSG00000003559	As3mt	protein_coding	+	bivalent (low-K27)	Sp
ENSMUSG00000074655	Gm1527	protein_coding	+	bivalent (low-K27)	Sp
ENSMUSG00000071686	Tex13a	protein_coding	-	bivalent (low-K27)	Sp
ENSMUSG00000040969	Arhgef38	protein_coding	-	bivalent (low-K27)	Sp
ENSMUSG00000018378	Cuedc1	protein_coding	+	bivalent (low-K27)	Sp
ENSMUSG00000037499	Nenf	protein_coding	-	bivalent (low-K27)	Sp
ENSMUSG00000061707	Gm4871	protein_coding	-	bivalent (low-K27)	Sp
ENSMUSG00000057240	Ms4a13	protein_coding	-	bivalent (low-K27)	Sp
ENSMUSG00000042997	Nhlrc3	protein_coding	-	bivalent (low-K27)	Sp
ENSMUSG00000037716	Ccdc33	protein_coding	-	bivalent (low-K27)	Sp
ENSMUSG00000069273	Hist1h3e	protein_coding	-	bivalent (low-K27)	Sp
ENSMUSG00000031790	Mmp15	protein_coding	+	bivalent (low-K27)	Sp
ENSMUSG00000090957	Gm7535	protein_coding	-	bivalent (low-K27)	Sp
ENSMUSG00000039007	Cpq	protein_coding	+	bivalent (low-K27)	Sp
ENSMUSG00000050315	Synpo2	protein_coding	-	bivalent (low-K27)	Sp
ENSMUSG00000049536	Tceal1	protein_coding	+	bivalent (low-K27)	Sp
ENSMUSG00000022758	P2rx6	protein_coding	+	bivalent (low-K27)	Sp
ENSMUSG00000031432	Prps1	protein_coding	+	bivalent (low-K27)	Sp
ENSMUSG00000033386	Frrs1	protein_coding	+	bivalent (low-K27)	Sp
ENSMUSG00000031373	Car5b	protein_coding	-	bivalent (low-K27)	Sp
ENSMUSG00000021768	Dusp13	protein_coding	-	bivalent (low-K27)	Sp
ENSMUSG00000071015	Gm136	protein_coding	-	bivalent (low-K27)	Sp
ENSMUSG00000049123	Catsperg2	protein_coding	-	bivalent (low-K27)	Sp
ENSMUSG00000078453	Abracl	protein_coding	-	bivalent (low-K27)	Sp
ENSMUSG00000036887	C1qa	protein_coding	-	bivalent (low-K27)	Sp
ENSMUSG00000029641	Rasl11a	protein_coding	+	bivalent (low-K27)	Sp
ENSMUSG00000055809	Dnaaf3	protein_coding	-	bivalent (low-K27)	Sp
ENSMUSG00000028389	Zfp37	protein_coding	-	bivalent (low-K27)	Sp
ENSMUSG00000069265	Hist1h3a	protein_coding	-	bivalent (low-K27)	Sp
ENSMUSG00000014837	4931428F04Rik	protein_coding	-	bivalent (low-K27)	Sp
ENSMUSG00000030004	Nat8	protein_coding	-	bivalent (low-K27)	Sp
ENSMUSG00000020057	Dram1	protein_coding	-	bivalent (low-K27)	Sp
ENSMUSG00000027245	Hypk	protein_coding	+	bivalent (low-K27)	Sp
ENSMUSG00000078577	Tmco2	protein_coding	-	bivalent (low-K27)	Sp
ENSMUSG00000036770	Stpg3	protein_coding	-	bivalent (low-K27)	Sp
ENSMUSG00000097327	E030030I06Rik	protein_coding	-	bivalent (low-K27)	Sp
ENSMUSG00000028270	Gbp2	protein_coding	+	bivalent (low-K27)	Sp
ENSMUSG00000033906	Zdhhc15	protein_coding	-	bivalent (low-K27)	Sp
ENSMUSG00000033083	Tbc1d4	protein_coding	-	bivalent (low-K27)	Sp
ENSMUSG00000027765	P2ry1	protein_coding	+	bivalent (low-K27)	Sp
ENSMUSG00000071726	Gm5941	protein_coding	+	bivalent (low-K27)	Sp
ENSMUSG00000035458	Tnni3	protein_coding	-	bivalent (low-K27)	Sp
ENSMUSG00000032514	Ttc21a	protein_coding	+	bivalent (low-K27)	Sp
ENSMUSG00000048878	Hexim1	protein_coding	+	bivalent (low-K27)	Sp
ENSMUSG00000057969	Sema3b	protein_coding	-	bivalent (low-K27)	Sp
ENSMUSG00000051896	Tex37	protein_coding	-	bivalent (low-K27)	Sp
ENSMUSG00000027499	Pkia	protein_coding	+	bivalent (low-K27)	Sp
ENSMUSG00000027579	Srms	protein_coding	-	bivalent (low-K27)	Sp
ENSMUSG00000068267	Cenpb	protein_coding	-	bivalent (low-K27)	Sp
ENSMUSG00000040562	Gstm2	protein_coding	-	bivalent (low-K27)	Sp
ENSMUSG00000029875	Ccdc184	protein_coding	+	bivalent (low-K27)	Sp
ENSMUSG00000037636	Slc25a43	protein_coding	+	bivalent (low-K27)	Sp
ENSMUSG00000026656	Fcgr2b	protein_coding	-	bivalent (low-K27)	Sp
ENSMUSG00000026946	Nmi	protein_coding	-	bivalent (low-K27)	Sp
ENSMUSG00000028039	Efna3	protein_coding	-	bivalent (low-K27)	Sp
ENSMUSG00000070471	Erich6	protein_coding	-	bivalent (low-K27)	Sp
ENSMUSG00000022798	4930435E12Rik	protein_coding	-	bivalent (low-K27)	Sp
ENSMUSG00000048234	Rnf149	protein_coding	-	bivalent (low-K27)	Sp
ENSMUSG00000040340	Tex45	protein_coding	+	bivalent (low-K27)	Sp
ENSMUSG00000041959	S100a10	protein_coding	+	bivalent (low-K27)	Sp
ENSMUSG00000022039	Adam2	protein_coding	-	bivalent (low-K27)	Sp
ENSMUSG00000040415	Dtx3	protein_coding	-	bivalent (low-K27)	Sp
ENSMUSG00000017817	Jph2	protein_coding	-	bivalent (low-K27)	Sp
ENSMUSG00000037106	Fer1l6	protein_coding	+	bivalent (low-K27)	Sp
ENSMUSG00000066383	Iqcf1	protein_coding	+	bivalent (low-K27)	Sp
ENSMUSG00000031227	Magee1	protein_coding	+	bivalent (low-K27)	Sp
ENSMUSG00000091705	H2-Q2	protein_coding	+	bivalent (low-K27)	Sp
ENSMUSG00000024462	Gabbr1	protein_coding	+	bivalent (low-K27)	Sp
[truncated: 7,820 more rows]
