# Supplementary material for: Sperm Originated Chromatin Imprints and LincRNAs in Organismal Development and Cancer
Source: iScience. 2020 May 15;23(6):101165. doi: 10.1016/j.isci.2020.101165 (PMC7262563; doi:10.1016/j.isci.2020.101165)
Supplement: Table S3. List of all Individual Processed Files and Their Deposited Links, Related to Figures 1–9 and S1–S9 [file mmc4.xlsx]

## Sheet: hg38
Table S3. List of all individual processed files and their deposited links, Related to Figures 1-9 and Figures S1-S9.
Processed Data	Link	Type	Format
SpermLINC_hg38_Ensembl_GRCm38.90_expressionTPM.txt	http://dx.doi.org/10.17632/695c4zvr6d.1	RNA-seq	Normalized read counts (Plain Text)
Sperm_H3K27me3_vs_input_R1_log2ratio.bw	http://dx.doi.org/10.17632/695c4zvr6d.1	ChIP-seq	BigWig
Sperm_H3K27me3_vs_input_R2_log2ratio.bw	http://dx.doi.org/10.17632/695c4zvr6d.1	ChIP-seq	BigWig
Sperm_H3K4me3_vs_input_R1_log2ratio.bw	http://dx.doi.org/10.17632/695c4zvr6d.1	ChIP-seq	BigWig
Sperm_H3K4me3_vs_input_R2_log2ratio.bw	http://dx.doi.org/10.17632/695c4zvr6d.1	ChIP-seq	BigWig
Sperm_H3K4me3_vs_input_R3_log2ratio.bw	http://dx.doi.org/10.17632/695c4zvr6d.1	ChIP-seq	BigWig
Ectoderm_H3K27me3_vs_input_log2ratio.bw	http://dx.doi.org/10.17632/695c4zvr6d.1	ChIP-seq	BigWig
Ectoderm_H3K4me3_vs_input_log2ratio.bw	http://dx.doi.org/10.17632/695c4zvr6d.1	ChIP-seq	BigWig
Endoderm_H3K27me3_vs_input_log2ratio.bw	http://dx.doi.org/10.17632/695c4zvr6d.1	ChIP-seq	BigWig
Endoderm_H3K4me3_vs_input_log2ratio.bw	http://dx.doi.org/10.17632/695c4zvr6d.1	ChIP-seq	BigWig
MesodermC_H3K27me3_vs_input_R1_log2ratio.bw	http://dx.doi.org/10.17632/695c4zvr6d.1	ChIP-seq	BigWig
MesodermC_H3K27me3_vs_input_R2_log2ratio.bw	http://dx.doi.org/10.17632/695c4zvr6d.1	ChIP-seq	BigWig
MesodermC_H3K4me3_vs_input_R1_log2ratio.bw	http://dx.doi.org/10.17632/695c4zvr6d.1	ChIP-seq	BigWig
MesodermC_H3K4me3_vs_input_R2_log2ratio.bw	http://dx.doi.org/10.17632/695c4zvr6d.1	ChIP-seq	BigWig
MesodermH_H3K27me3_vs_input_R1_log2ratio.bw	http://dx.doi.org/10.17632/695c4zvr6d.1	ChIP-seq	BigWig
MesodermH_H3K27me3_vs_input_R2_log2ratio.bw	http://dx.doi.org/10.17632/695c4zvr6d.1	ChIP-seq	BigWig
MesodermH_H3K4me3_vs_input_R1_log2ratio.bw	http://dx.doi.org/10.17632/695c4zvr6d.1	ChIP-seq	BigWig
MesodermH_H3K4me3_vs_input_R2_log2ratio.bw	http://dx.doi.org/10.17632/695c4zvr6d.1	ChIP-seq	BigWig
hESC_H3K27me3_vs_input_log2ratio.bw	http://dx.doi.org/10.17632/695c4zvr6d.1	ChIP-seq	BigWig
hESC_H3K4me3_vs_input_log2ratio.bw	http://dx.doi.org/10.17632/695c4zvr6d.1	ChIP-seq	BigWig
Brain_H3K27me3_vs_input_R1_log2ratio.bw	http://dx.doi.org/10.17632/695c4zvr6d.1	ChIP-seq	BigWig
Brain_H3K4me3_vs_input_R1_log2ratio.bw	http://dx.doi.org/10.17632/695c4zvr6d.1	ChIP-seq	BigWig
Thyroid_H3K27me3_vs_input_log2ratio.bw	http://dx.doi.org/10.17632/695c4zvr6d.1	ChIP-seq	BigWig
Thyroid_H3K4me3_vs_input_R1_log2ratio.bw	http://dx.doi.org/10.17632/695c4zvr6d.1	ChIP-seq	BigWig
Thyroid_H3K4me3_vs_input_R2_log2ratio.bw	http://dx.doi.org/10.17632/695c4zvr6d.1	ChIP-seq	BigWig
Heart_H3K27me3_vs_input_log2ratio.bw	http://dx.doi.org/10.17632/695c4zvr6d.1	ChIP-seq	BigWig
Heart_H3K4me3_vs_input_R1_log2ratio.bw	http://dx.doi.org/10.17632/695c4zvr6d.1	ChIP-seq	BigWig
Heart_H3K4me3_vs_input_R2_log2ratio.bw	http://dx.doi.org/10.17632/695c4zvr6d.1	ChIP-seq	BigWig
Breast_H3K27me3_vs_input_log2ratio.bw	http://dx.doi.org/10.17632/695c4zvr6d.1	ChIP-seq	BigWig
Breast_H3K4me3_vs_input_R1_log2ratio.bw	http://dx.doi.org/10.17632/695c4zvr6d.1	ChIP-seq	BigWig
Breast_H3K4me3_vs_input_R2_log2ratio.bw	http://dx.doi.org/10.17632/695c4zvr6d.1	ChIP-seq	BigWig

## Sheet: mm10
Table S3. List of all individual processed files and their deposited links, Related to Figures 1-9 and Figures S1-S9.
Processed Data	Link	Type	Format
SpermLINC_mm10_Ensembl_GRCh38.90_expressionTPM.txt	http://dx.doi.org/10.17632/695c4zvr6d.1	RNA-seq	Normalized read counts (Plain Text)
Sperm_H3K27me3_vs_input_R1_log2ratio.bw	http://dx.doi.org/10.17632/695c4zvr6d.1	ChIP-seq	BigWig
Sperm_H3K27me3_vs_input_R2_log2ratio.bw	http://dx.doi.org/10.17632/695c4zvr6d.1	ChIP-seq	BigWig
Sperm_H3K4me3_vs_input_R1_log2ratio.bw	http://dx.doi.org/10.17632/695c4zvr6d.1	ChIP-seq	BigWig
Sperm_H3K4me3_vs_input_R2_log2ratio.bw	http://dx.doi.org/10.17632/695c4zvr6d.1	ChIP-seq	BigWig
